# Supplementary material for: Vitamin D inhibits the proliferation of Oral Squamous Cell Carcinoma by suppressing lncRNA LUCAT1 through the MAPK pathway
Source: J Cancer. 2020 Aug 15;11(20):5971–81. doi: 10.7150/jca.45389 (PMC7477417; doi:10.7150/jca.45389)
Supplement: Supplementary file 1 — VitD-regulated lncRNAs. [file jcav11p5971s1.xlsx]

## Sheet: Sheet1
Ensemble ID	Name	Control TPM	Control FPKM		VitD TPM	VitD FPKM	VitD/Control	Mean FPKM
ENSG00000261295.1	RP11-524D16A.3	0.04	0.11		0.12	0.35	3.18182	0.23
ENSG00000276216.1	CH17-373J23.1	27.44	85.49		10.14	30.36	0.355129	57.925
ENSG00000245532.5	NEAT1	21.63	67.39		10.63	31.82	0.472177	49.605
ENSG00000242125.3	SNHG3	18.11	56.43		9.03	27.03	0.479001	41.73
ENSG00000224597.9	SVIL-AS1	9.79	30.51		2.22	6.65	0.217961	18.58
ENSG00000214049.6	UCA1	5.69	17.72		12.23	36.61	2.06603	27.165
ENSG00000276107.1	CTD-2033D15.2	2.86	8.91		0.82	2.46	0.276094	5.685
ENSG00000230943.1	RP11-367G18.1	2.71	8.43		0.99	2.97	0.352313	5.7
ENSG00000254682.1	RP11-660L16.2	2.51	7.81		1.09	3.26	0.417414	5.535
ENSG00000229647.1	AC007879.7	2.48	7.73		5.89	17.64	2.28202	12.685
ENSG00000275894.1	RP3-453C12.14	2.36	7.35		1.01	3.01	0.409524	5.18
ENSG00000261804.1	RP11-44F14.2	2.29	7.12		0.8	2.39	0.335674	4.755
ENSG00000237807.3	RP11-400K9.4	2.24	6.98		1.04	3.11	0.445559	5.045
ENSG00000223829.5	AC004870.4	2.14	6.66		0.63	1.87	0.280781	4.265
ENSG00000272734.1	ADIRF-AS1	2.04	6.36		1.03	3.08	0.484277	4.72
ENSG00000235652.7	RP11-545I5.3	1.82	5.67		0.71	2.12	0.373898	3.895
ENSG00000236824.1	BCYRN1	1.75	5.45		0.7	2.09	0.383486	3.77
ENSG00000262202.4	RP11-160E2.6	1.75	5.45		0.6	1.8	0.330275	3.625
ENSG00000253161.5	LINC01605	1.49	4.64		4.5	13.48	2.90517	9.06
ENSG00000279602.1	CTD-3014M21.1	1.48	4.6		0.55	1.64	0.356522	3.12
ENSG00000228742.9	RP5-884M6.1	1.35	4.21		0.58	1.72	0.408551	2.965
ENSG00000260401.1	RP11-800A3.4	1.27	3.94		2.72	8.14	2.06599	6.04
ENSG00000267827.5	CTC-471J1.8	1.13	3.53		0.39	1.17	0.331445	2.35
ENSG00000271969.1	U47924.29	1.13	3.53		0.32	0.95	0.269122	2.24
ENSG00000275180.1	RP11-631N16.4	1.07	3.35		0.51	1.52	0.453731	2.435
ENSG00000231890.7	DARS-AS1	1.07	3.34		2.32	6.94	2.07784	5.14
ENSG00000253944.1	RP11-156K13.1	1.06	3.3		0.24	0.71	0.215152	2.005
ENSG00000273071.1	RP11-337C18.10	1.05	3.29		0.46	1.38	0.419453	2.335
ENSG00000262049.1	RP13-1032I1.7	0.96	2.98		0.44	1.33	0.446309	2.155
ENSG00000250682.5	LINC00491	0.94	2.93		3.51	10.51	3.58703	6.72
ENSG00000240875.5	LINC00886	0.93	2.9		0.41	1.22	0.42069	2.06
ENSG00000226287.7	TMEM191A	0.91	2.84		2.61	7.81	2.75	5.325
ENSG00000235703.5	LINC00894	0.89	2.78		0.22	0.67	0.241007	1.725
ENSG00000232774.7	FLJ22447	0.88	2.74		0.24	0.71	0.259124	1.725
ENSG00000231187.2	RP11-38L15.3	0.86	2.69		0.41	1.23	0.457249	1.96
ENSG00000269970.1	RP11-498E2.9	0.84	2.63		0	0	0	1.315
ENSG00000280044.1	RP11-22H5.1	0.84	2.63		0	0	0	1.315
ENSG00000273061.1	CDC37L1-AS1	0.8	2.51		0.24	0.72	0.286853	1.615
ENSG00000267896.1	AC018766.4	0.8	2.49		0.36	1.08	0.433735	1.785
ENSG00000267453.6	AC004791.2	0.78	2.42		9.63	28.81	11.905	15.615
ENSG00000269906.1	RP11-248J18.2	0.76	2.38		0.27	0.8	0.336134	1.59
ENSG00000275632.1	RP5-967N21.11	0.76	2.36		0.29	0.87	0.368644	1.615
ENSG00000267882.2	RP4-569M23.5	0.75	2.33		0.28	0.85	0.364807	1.59
ENSG00000225518.2	RP11-396C23.2	0.74	2.32		0.3	0.89	0.383621	1.605
ENSG00000244349.1	HCG16	0.74	2.29		0.37	1.11	0.484716	1.7
ENSG00000245648.1	RP11-277P12.20	0.73	2.28		0.3	0.91	0.399123	1.595
ENSG00000257337.6	RP11-983P16.4	0.71	2.21		0.29	0.88	0.39819	1.545
ENSG00000237523.1	LINC00857	0.7	2.19		0.3	0.89	0.406393	1.54
ENSG00000256268.1	RP11-221N13.3	0.7	2.19		1.62	4.86	2.21918	3.525
ENSG00000250320.5	CTD-2269F5.1	0.69	2.16		0.26	0.78	0.361111	1.47
ENSG00000228274.3	RP3-508I15.9	0.68	2.13		0.31	0.92	0.431925	1.525
ENSG00000248554.1	RP11-159F24.6	0.66	2.05		0.31	0.93	0.453659	1.49
ENSG00000196668.3	LINC00173	0.65	2.04		0.17	0.51	0.25	1.275
ENSG00000270061.1	RP11-214K3.19	0.65	2.04		0.21	0.62	0.303922	1.33
ENSG00000253948.1	RP11-410L14.2	0.65	2.03		0.24	0.71	0.349754	1.37
ENSG00000278238.1	RP11-245D16.4	0.64	2		0.29	0.88	0.44	1.44
ENSG00000247324.2	RP11-510M2.2	0.64	1.99		0.01	0.02	0.0100503	1.005
ENSG00000234705.1	HMGA1P4	0.64	1.98		0.24	0.72	0.363636	1.35
ENSG00000267317.2	CTB-25B13.12	0.64	1.98		1.45	4.34	2.19192	3.16
ENSG00000268129.1	RP11-91G21.1	0.63	1.98		0.26	0.78	0.393939	1.38
ENSG00000236269.1	ENO1-IT1	0.63	1.95		0.31	0.92	0.471795	1.435
ENSG00000277491.1	RP11-676J12.9	0.63	1.95		0.22	0.65	0.333333	1.3
ENSG00000225889.7	AC074289.1	0.62	1.94		0.12	0.35	0.180412	1.145
ENSG00000214401.4	KANSL1-AS1	0.62	1.93		2.01	6.02	3.11917	3.975
ENSG00000277782.1	RP11-775C24.5	0.62	1.93		1.41	4.21	2.18135	3.07
ENSG00000249740.1	OSMR-AS1	0.61	1.9		0.25	0.74	0.389474	1.32
ENSG00000250657.1	RP11-1E6.1	0.61	1.9		0.25	0.76	0.4	1.33
ENSG00000273568.1	RP11-417L19.6	0.61	1.9		0.25	0.76	0.4	1.33
ENSG00000273816.1	RP11-85B7.5	0.6	1.88		0	0	0	0.94
ENSG00000277170.1	RP11-295D4.4	0.59	1.84		0.26	0.79	0.429348	1.315
ENSG00000263235.1	RP11-461A8.4	0.58	1.79		0.28	0.83	0.463687	1.31
ENSG00000273306.1	RP11-527J8.1	0.57	1.79		0.25	0.74	0.413408	1.265
ENSG00000279872.1	RP1-59D14.9	0.57	1.77		0	0	0	0.885
ENSG00000231290.5	APCDD1L-AS1	0.56	1.74		0.21	0.63	0.362069	1.185
ENSG00000278462.1	RP11-165D6.1	0.55	1.73		0	0	0	0.865
ENSG00000257718.1	RP11-396F22.1	0.55	1.72		0.26	0.77	0.447674	1.245
ENSG00000255100.1	RP11-21L23.3	0.55	1.71		0.11	0.34	0.19883	1.025
ENSG00000272269.1	RP11-500C11.3	0.54	1.7		0.25	0.74	0.435294	1.22
ENSG00000257433.5	RP1-197B17.3	0.54	1.68		0.09	0.26	0.154762	0.97
ENSG00000274561.1	RP11-147L13.12	0.54	1.68		0.17	0.51	0.303571	1.095
ENSG00000257527.1	MIR3179-3	0.53	1.66		0.26	0.76	0.457831	1.21
ENSG00000173727.11	CMB9-22P13.1	0.53	1.64		0.15	0.44	0.268293	1.04
ENSG00000239906.1	RP11-34P13.14	0.52	1.62		0.14	0.41	0.253086	1.015
ENSG00000271781.1	CTD-2589H19.6	0.52	1.62		0.26	0.79	0.487654	1.205
ENSG00000230844.2	ZNF674-AS1	0.51	1.6		0.26	0.78	0.4875	1.19
ENSG00000274627.1	RP11-104N10.2	0.51	1.6		0.26	0.79	0.49375	1.195
ENSG00000279265.1	AC000123.3	0.51	1.58		0.24	0.73	0.462025	1.155
ENSG00000274427.1	RP11-972P1.10	0.5	1.55		0	0	0	0.775
ENSG00000275223.1	RP1-63M2.7	0.5	1.55		0.22	0.66	0.425806	1.105
ENSG00000264448.3	RP3-388N13.5	0.5	1.54		0.13	0.37	0.24026	0.955
ENSG00000243960.1	RP11-552M11.4	0.49	1.52		0.22	0.66	0.434211	1.09
ENSG00000232110.7	RP11-149I23.3	0.49	1.51		0	0	0	0.755
ENSG00000240005.5	RP11-293A21.1	0.49	1.51		0.12	0.35	0.231788	0.93
ENSG00000254665.1	RP11-152H18.3	0.48	1.49		0.21	0.63	0.422819	1.06
ENSG00000273036.2	FAM95C	0.48	1.48		0.22	0.66	0.445946	1.07
ENSG00000276116.2	FUT8-AS1	0.47	1.48		0.13	0.38	0.256757	0.93
ENSG00000238058.1	RP11-432J22.2	0.47	1.46		0	0	0	0.73
ENSG00000258824.2	CTD-2555O16.2	0.47	1.46		0.06	0.18	0.123288	0.82
ENSG00000258099.1	RP11-686G8.2	0.46	1.44		0.07	0.22	0.152778	0.83
ENSG00000273132.1	RP11-350J20.12	0.46	1.44		0.1	0.29	0.201389	0.865
ENSG00000233539.5	AC011294.3	0.46	1.42		0.11	0.33	0.232394	0.875
ENSG00000244198.5	RP4-545C24.1	0.45	1.41		0.18	0.55	0.390071	0.98
ENSG00000250874.1	CTC-480C2.1	0.45	1.4		1.55	4.64	3.31429	3.02
ENSG00000280120.1	RP11-546D6.3	0.45	1.39		0.21	0.62	0.446043	1.005
ENSG00000276867.1	CTD-2358C21.5	0.44	1.38		0.19	0.57	0.413043	0.975
ENSG00000276077.4	CH507-254M2.2	0.44	1.36		1.46	4.38	3.22059	2.87
ENSG00000274104.1	CTD-2553L13.10	0.43	1.35		0.19	0.55	0.407407	0.95
ENSG00000278112.1	RP11-972P1.11	0.43	1.35		0.16	0.47	0.348148	0.91
ENSG00000273289.1	RP6-109B7.5	0.43	1.34		0.2	0.59	0.440299	0.965
ENSG00000266680.1	RP5-1148A21.3	0.43	1.33		0.93	2.79	2.09774	2.06
ENSG00000229372.1	SZT2-AS1	0.42	1.32		0.1	0.31	0.234848	0.815
ENSG00000242147.1	RP13-463N16.6	0.42	1.32		1.03	3.08	2.33333	2.2
ENSG00000267106.5	ZNF561-AS1	0.42	1.32		1.09	3.26	2.4697	2.29
ENSG00000273320.1	RP11-22N19.2	0.43	1.32		0.15	0.43	0.325758	0.875
ENSG00000273449.1	RP11-218F10.3	0.42	1.32		0.16	0.47	0.356061	0.895
ENSG00000277067.4	CH507-254M2.1	0.42	1.31		0.06	0.17	0.129771	0.74
ENSG00000260899.1	RP11-2C24.4	0.41	1.28		0.9	2.69	2.10156	1.985
ENSG00000227308.2	AC009502.4	0.4	1.26		0.15	0.44	0.349206	0.85
ENSG00000250012.1	RP11-124N2.1	0.4	1.26		0.08	0.25	0.198413	0.755
ENSG00000278231.1	RP5-906C1.1	0.41	1.26		0.06	0.19	0.150794	0.725
ENSG00000278869.1	CITF22-49E9.3	0.41	1.26		0.14	0.41	0.325397	0.835
ENSG00000253671.1	RP11-806O11.1	0.4	1.25		0.12	0.37	0.296	0.81
ENSG00000254791.1	FAR1-IT1	0.4	1.25		0.13	0.38	0.304	0.815
ENSG00000267475.1	CTD-2538C1.2	0.4	1.25		0.2	0.6	0.48	0.925
ENSG00000242349.5	NPPA-AS1	0.4	1.24		0.2	0.61	0.491935	0.925
ENSG00000226853.2	AC010894.3	0.39	1.22		0.17	0.49	0.401639	0.855
ENSG00000249395.2	CASC9	0.39	1.22		1.34	4.03	3.30328	2.625
ENSG00000271862.1	RP11-343L5.2	0.39	1.22		0.18	0.54	0.442623	0.88
ENSG00000271853.5	RP1-178F15.5	0.38	1.19		0.96	2.86	2.40336	2.025
ENSG00000272716.1	RP11-563N4.1	0.38	1.19		0.12	0.37	0.310924	0.78
ENSG00000269951.1	RP11-797A18.6	0.38	1.18		0.09	0.27	0.228814	0.725
ENSG00000238120.1	LINC01589	0.38	1.17		0.15	0.45	0.384615	0.81
ENSG00000251580.1	RP11-539L10.3	0.37	1.16		0.83	2.48	2.13793	1.82
ENSG00000203706.8	SERTAD4-AS1	0.37	1.15		1.01	3.01	2.61739	2.08
ENSG00000205488.8	CALML3-AS1	0.37	1.15		1.6	4.78	4.15652	2.965
ENSG00000227591.5	RP1-28O10.1	0.37	1.15		0.06	0.18	0.156522	0.665
ENSG00000280027.1	RP11-44F14.10	0.37	1.14		0.08	0.24	0.210526	0.69
ENSG00000224897.6	POT1-AS1	0.36	1.12		0.15	0.46	0.410714	0.79
ENSG00000227456.7	LINC00310	0.36	1.12		0.17	0.52	0.464286	0.82
ENSG00000230316.6	FEZF1-AS1	0.36	1.12		0.91	2.73	2.4375	1.925
ENSG00000259444.1	RP11-736N17.8	0.36	1.12		0.17	0.51	0.455357	0.815
ENSG00000272335.1	RP11-53O19.3	0.36	1.12		0.17	0.52	0.464286	0.82
ENSG00000224843.6	LINC00240	0.36	1.11		0.11	0.32	0.288288	0.715
ENSG00000274265.4	CH17-189H20.1	0.36	1.11		0.18	0.53	0.477477	0.82
ENSG00000279366.1	RP11-380M21.3	0.36	1.11		0	0	0	0.555
ENSG00000267247.1	RP11-64C12.6	0.35	1.08		2.11	6.31	5.84259	3.695
ENSG00000146666.5	LINC00525	0.34	1.07		0.05	0.16	0.149533	0.615
ENSG00000244265.1	SIAH2-AS1	0.34	1.07		0.04	0.13	0.121495	0.6
ENSG00000257913.2	RP11-386G11.5	0.34	1.07		0.1	0.3	0.280374	0.685
ENSG00000266970.1	RP11-806H10.4	0.34	1.06		0.09	0.27	0.254717	0.665
ENSG00000277459.1	RP11-732A21.3	0.34	1.06		0.15	0.44	0.415094	0.75
ENSG00000267030.1	CTB-50L17.7	0.34	1.05		0.12	0.37	0.352381	0.71
ENSG00000271933.1	RP11-338I21.1	0.33	1.04		0.15	0.44	0.423077	0.74
ENSG00000272030.1	RP1-178F15.4	0.33	1.04		0.79	2.37	2.27885	1.705
ENSG00000273165.1	RP11-1057B6.1	0.33	1.04		0.13	0.38	0.365385	0.71
ENSG00000228192.7	RP11-342M1.3	0.33	1.03		0.08	0.23	0.223301	0.63
ENSG00000229980.4	TOB1-AS1	0.33	1.03		0.12	0.36	0.349515	0.695
ENSG00000257636.6	RP11-1103G16.1	0.33	1.03		1.08	3.22	3.12621	2.125
ENSG00000234771.3	SLC25A25-AS1	0.33	1.02		0.17	0.51	0.5	0.765
ENSG00000276564.1	CTA-276F8.1	0.33	1.02		0.12	0.35	0.343137	0.685
ENSG00000236700.5	LINC01010	0.32	1		0.06	0.19	0.19	0.595
ENSG00000271204.1	RP11-138A9.1	0.32	1		0.14	0.41	0.41	0.705
ENSG00000273080.1	RP11-301O19.1	0.32	0.99		0.12	0.36	0.363636	0.675
ENSG00000227627.1	RP1-101K10.6	0.32	0.98		0.16	0.47	0.479592	0.725
ENSG00000231485.1	RP4-535B20.1	0.31	0.98		0.1	0.3	0.306122	0.64
ENSG00000259456.3	ADNP-AS1	0.31	0.98		0.08	0.24	0.244898	0.61
ENSG00000280166.1	RP11-354E23.3	0.31	0.97		0.07	0.22	0.226804	0.595
ENSG00000257698.1	RP11-620J15.3	0.31	0.96		0.77	2.3	2.39583	1.63
ENSG00000261840.2	RP11-146F11.1	0.31	0.96		0.13	0.4	0.416667	0.68
ENSG00000272702.1	RP11-44N22.3	0.31	0.96		0.12	0.35	0.364583	0.655
ENSG00000237595.3	RP11-112L6.3	0.3	0.95		0.08	0.23	0.242105	0.59
ENSG00000255081.1	RP11-263C24.1	0.3	0.95		0.04	0.12	0.126316	0.535
ENSG00000270742.1	RP4-802A10.1	0.31	0.95		0.08	0.23	0.242105	0.59
ENSG00000231064.5	RP11-263K19.4	0.3	0.94		0.09	0.27	0.287234	0.605
ENSG00000257042.1	RP11-993B23.3	0.3	0.94		0.09	0.26	0.276596	0.6
ENSG00000229065.1	RP11-80I15.4	0.3	0.93		0.03	0.1	0.107527	0.515
ENSG00000235180.1	LINC00601	0.3	0.93		0.14	0.42	0.451613	0.675
ENSG00000236384.7	LINC00479	0.3	0.93		0.09	0.28	0.301075	0.605
ENSG00000266801.1	RP11-521L9.2	0.3	0.92		0.14	0.43	0.467391	0.675
ENSG00000272308.1	RP11-231G3.1	0.3	0.92		0.04	0.11	0.119565	0.515
ENSG00000270048.1	RP11-214K3.22	0.29	0.91		0	0	0	0.455
ENSG00000280587.1	LINC01348	0.29	0.91		0.02	0.07	0.0769231	0.49
ENSG00000260350.1	RP11-152P23.2	0.29	0.9		0	0	0	0.45
ENSG00000271335.5	RP11-324I22.4	0.29	0.9		0.13	0.38	0.422222	0.64
ENSG00000226465.1	RP13-401N8.1	0.29	0.89		0.63	1.89	2.1236	1.39
ENSG00000234171.2	RNASEH1-AS1	0.28	0.89		0.69	2.05	2.30337	1.47
ENSG00000215458.8	AATBC	0.28	0.88		1.94	5.82	6.61364	3.35
ENSG00000224975.1	INE1	0.28	0.88		0.08	0.25	0.284091	0.565
ENSG00000240758.2	RP11-155G14.6	0.28	0.88		0.05	0.14	0.159091	0.51
ENSG00000278000.1	AC139100.4	0.28	0.88		0.14	0.41	0.465909	0.645
ENSG00000196741.5	LINC01560	0.28	0.87		0.14	0.42	0.482759	0.645
ENSG00000248323.5	LUCAT1	0.28	0.87		0.05	0.16	0.183908	0.515
ENSG00000228606.1	RP11-574F21.2	0.27	0.86		0.09	0.26	0.302326	0.56
ENSG00000230337.1	RP4-635E18.6	0.28	0.86		0.66	1.98	2.30233	1.42
ENSG00000232545.1	KB-318B8.7	0.27	0.85		0.03	0.09	0.105882	0.47
ENSG00000251660.1	AC007036.5	0.27	0.85		0.05	0.15	0.176471	0.5
ENSG00000258884.1	CTD-3035D6.2	0.27	0.85		0.12	0.35	0.411765	0.6
ENSG00000261040.6	WFDC21P	0.27	0.84		0.09	0.26	0.309524	0.55
ENSG00000235823.1	OLMALINC	0.27	0.83		0.11	0.32	0.385542	0.575
ENSG00000261474.1	RP11-452L6.1	0.27	0.83		0.13	0.38	0.457831	0.605
ENSG00000271840.1	RP1-224A6.9	0.27	0.83		0.13	0.4	0.481928	0.615
ENSG00000279527.1	RP11-83B20.2	0.27	0.83		0.07	0.21	0.253012	0.52
ENSG00000243224.1	RP5-1157M23.2	0.26	0.82		0.07	0.22	0.268293	0.52
ENSG00000267139.1	AC005262.3	0.26	0.82		0.92	2.76	3.36585	1.79
ENSG00000273466.1	RP11-548H3.1	0.26	0.81		0.06	0.17	0.209877	0.49
ENSG00000224945.1	RP11-82L18.2	0.26	0.8		0.11	0.33	0.4125	0.565
ENSG00000277440.1	RP11-295D4.5	0.26	0.8		0.11	0.33	0.4125	0.565
ENSG00000223573.6	TINCR	0.25	0.79		0.91	2.72	3.44304	1.755
ENSG00000234936.1	AC010883.5	0.25	0.79		0.11	0.32	0.405063	0.555
ENSG00000264895.1	RP11-421E14.2	0.25	0.79		0.11	0.33	0.417722	0.56
ENSG00000275576.1	RP5-836N17.4	0.25	0.79		0.12	0.37	0.468354	0.58
ENSG00000278022.1	RP11-35O15.2	0.25	0.79		0	0	0	0.395
ENSG00000231298.6	LINC00704	0.25	0.78		0.1	0.29	0.371795	0.535
ENSG00000270083.1	RP1-257I20.14	0.25	0.78		0.11	0.32	0.410256	0.55
ENSG00000272140.2	RP11-574K11.29	0.25	0.78		0.06	0.17	0.217949	0.475
ENSG00000272273.1	XXbac-BPG252P9.10	0.25	0.78		0.1	0.29	0.371795	0.535
ENSG00000277368.1	RP11-380N8.7	0.25	0.78		0.12	0.36	0.461538	0.57
ENSG00000281091.2	RP13-349O20.2	0.25	0.78		0.12	0.36	0.461538	0.57
ENSG00000197180.2	CH17-340M24.3	0.25	0.77		0.53	1.58	2.05195	1.175
ENSG00000237133.1	AC020594.5	0.25	0.77		0	0	0	0.385
ENSG00000248734.2	CTD-2260A17.1	0.25	0.77		0.12	0.36	0.467532	0.565
ENSG00000272189.1	RP3-325F22.5	0.25	0.77		0.1	0.31	0.402597	0.54
ENSG00000274421.1	RP11-386J22.3	0.25	0.77		0.09	0.27	0.350649	0.52
ENSG00000235159.1	RP6-109B7.4	0.24	0.76		0.08	0.23	0.302632	0.495
ENSG00000244184.1	RP11-314A20.2	0.24	0.76		0.08	0.23	0.302632	0.495
ENSG00000255647.3	CTD-2373J6.2	0.24	0.76		0.07	0.2	0.263158	0.48
ENSG00000258763.5	RP11-110A12.2	0.24	0.76		0.82	2.44	3.21053	1.6
ENSG00000260912.1	RP11-363E7.4	0.25	0.76		0.78	2.34	3.07895	1.55
ENSG00000264885.1	RP11-815I9.4	0.25	0.76		0.09	0.28	0.368421	0.52
ENSG00000268262.1	CTC-246B18.8	0.24	0.76		0.05	0.16	0.210526	0.46
ENSG00000205861.11	C1QTNF9B-AS1	0.24	0.75		0.12	0.37	0.493333	0.56
ENSG00000273445.1	RP11-1399P15.1	0.24	0.75		0.06	0.18	0.24	0.465
ENSG00000273451.1	RP4-569M23.4	0.24	0.75		0.05	0.15	0.2	0.45
ENSG00000259644.1	RP11-680F8.4	0.24	0.74		0.09	0.27	0.364865	0.505
ENSG00000261220.2	RP11-629O1.2	0.24	0.74		0.04	0.13	0.175676	0.435
ENSG00000273361.1	RP11-378A13.2	0.24	0.74		0.08	0.23	0.310811	0.485
ENSG00000280231.1	LA16c-380F5.3	0.24	0.74		0.08	0.23	0.310811	0.485
ENSG00000204620.3	RP11-1148L6.9	0.23	0.73		0.12	0.36	0.493151	0.545
ENSG00000228624.7	RP3-399L15.3	0.24	0.73		0.06	0.17	0.232877	0.45
ENSG00000239705.1	RP11-65N13.8	0.23	0.73		0.09	0.27	0.369863	0.5
ENSG00000247081.7	BAALC-AS1	0.23	0.73		0.7	2.1	2.87671	1.415
ENSG00000253210.1	RP11-809O17.1	0.23	0.72		0.56	1.66	2.30556	1.19
ENSG00000273076.1	RP3-508I15.22	0.23	0.72		0	0	0	0.36
ENSG00000273987.1	RP11-585P4.6	0.23	0.72		0	0	0	0.36
ENSG00000255248.6	RP11-166D19.1	0.23	0.71		0.89	2.66	3.74648	1.685
ENSG00000274227.1	RP1-267L14.6	0.23	0.71		0.07	0.22	0.309859	0.465
ENSG00000278896.1	RP11-474P2.7	0.23	0.71		0.08	0.24	0.338028	0.475
ENSG00000269983.1	RP11-497H16.9	0.23	0.7		0.1	0.3	0.428571	0.5
ENSG00000272851.1	RP11-801F7.1	0.22	0.7		0.03	0.09	0.128571	0.395
ENSG00000273237.1	CTB-119C2.1	0.23	0.7		0.11	0.33	0.471429	0.515
ENSG00000281333.1	RP11-900F13.3	0.22	0.7		0.07	0.22	0.314286	0.46
ENSG00000267265.5	CTC-550B14.7	0.22	0.69		0.48	1.45	2.10145	1.07
ENSG00000267395.5	AC074212.6	0.22	0.69		0.02	0.06	0.0869565	0.375
ENSG00000272473.1	AC006273.4	0.22	0.69		0.05	0.14	0.202899	0.415
ENSG00000276672.1	RP11-142E9.1	0.22	0.69		0.11	0.34	0.492754	0.515
ENSG00000226088.1	RP11-180O5.2	0.22	0.68		0	0	0	0.34
ENSG00000226833.5	AC097724.3	0.22	0.68		0.1	0.3	0.441176	0.49
ENSG00000279806.1	RP11-58O9.2	0.22	0.68		0.08	0.24	0.352941	0.46
ENSG00000240288.7	GHRLOS	0.21	0.67		0.09	0.27	0.402985	0.47
ENSG00000246898.1	LINC00920	0.21	0.67		0.11	0.32	0.477612	0.495
ENSG00000254615.2	RP11-395G23.3	0.22	0.67		0.56	1.69	2.52239	1.18
ENSG00000260448.5	LCMT1-AS1	0.21	0.67		0.04	0.12	0.179104	0.395
ENSG00000273486.1	RP11-731C17.2	0.22	0.67		0.1	0.29	0.432836	0.48
ENSG00000240476.1	LINC00973	0.21	0.66		0.46	1.39	2.10606	1.025
ENSG00000256973.1	RP11-359J14.2	0.21	0.66		0	0	0	0.33
ENSG00000258378.1	RP11-517O13.1	0.21	0.66		0	0	0	0.33
ENSG00000259049.1	RP11-589M4.1	0.21	0.66		0.1	0.31	0.469697	0.485
ENSG00000259209.3	RP5-991G20.2	0.21	0.66		0.1	0.3	0.454545	0.48
ENSG00000267582.1	CTD-3252C9.2	0.21	0.66		0.07	0.2	0.30303	0.43
ENSG00000274598.1	RP11-423G4.10	0.21	0.66		0.07	0.2	0.30303	0.43
ENSG00000275630.1	RP6-65G23.5	0.21	0.66		0.53	1.57	2.37879	1.115
ENSG00000279400.1	CTD-2353F22.2	0.21	0.66		0.03	0.09	0.136364	0.375
ENSG00000237187.8	NR2F1-AS1	0.21	0.65		1.03	3.09	4.75385	1.87
ENSG00000247934.4	RP11-967K21.1	0.21	0.65		0.1	0.29	0.446154	0.47
ENSG00000250950.1	RP11-33B1.3	0.21	0.65		0.11	0.32	0.492308	0.485
ENSG00000254142.2	RP11-53M11.3	0.21	0.65		1.32	3.95	6.07692	2.3
ENSG00000279192.1	PWAR5	0.21	0.65		0.09	0.27	0.415385	0.46
ENSG00000253320.5	AZIN1-AS1	0.21	0.64		0.95	2.83	4.42188	1.735
ENSG00000228434.1	AC004951.6	0.2	0.63		0.09	0.28	0.444444	0.455
ENSG00000255090.5	MIR100HG	0.2	0.63		0.48	1.43	2.26984	1.03
ENSG00000260269.5	CTD-2323K18.1	0.2	0.63		0.09	0.26	0.412698	0.445
ENSG00000260823.1	RP11-249C24.10	0.2	0.63		0.04	0.13	0.206349	0.38
ENSG00000279322.1	RP4-738P15.6	0.2	0.63		0	0	0	0.315
ENSG00000281207.1	SLFNL1-AS1	0.2	0.63		0.08	0.24	0.380952	0.435
ENSG00000236535.1	RC3H1-IT1	0.2	0.62		0.09	0.26	0.419355	0.44
ENSG00000254605.1	RP11-626H12.2	0.2	0.62		0.06	0.19	0.306452	0.405
ENSG00000261567.1	RP11-680G10.1	0.2	0.62		0	0	0	0.31
ENSG00000267231.1	AC005786.5	0.2	0.62		0	0	0	0.31
ENSG00000270638.1	RP3-466P17.1	0.2	0.62		0.06	0.17	0.274194	0.395
ENSG00000273797.1	RP11-1046B16.3	0.2	0.62		0.06	0.19	0.306452	0.405
ENSG00000279476.1	RP11-391L3.3	0.2	0.62		0.1	0.29	0.467742	0.455
ENSG00000281501.1	SEPSECS-AS1	0.2	0.61		0.01	0.02	0.0327869	0.315
ENSG00000237609.1	AF064858.10	0.19	0.6		0	0	0	0.3
ENSG00000267682.1	CTD-3220F14.2	0.19	0.6		0.06	0.18	0.3	0.39
ENSG00000177335.10	C8orf31	0.19	0.59		0.03	0.1	0.169492	0.345
ENSG00000232194.1	RP1-313L4.3	0.19	0.59		0.02	0.06	0.101695	0.325
ENSG00000232328.1	AC011286.1	0.19	0.59		0	0	0	0.295
ENSG00000255449.1	RP11-91P24.6	0.19	0.59		0.06	0.18	0.305085	0.385
ENSG00000256540.1	RP11-598F7.6	0.19	0.59		0.52	1.55	2.62712	1.07
ENSG00000271858.5	CYB561D2	0.19	0.59		0.07	0.2	0.338983	0.395
ENSG00000273343.1	XXbac-B444P24.13	0.19	0.59		0.07	0.22	0.372881	0.405
ENSG00000275673.1	RP11-876N24.7	0.19	0.59		0.05	0.15	0.254237	0.37
ENSG00000224260.6	RP1-272L16.1	0.19	0.58		0.09	0.28	0.482759	0.43
ENSG00000228775.7	WEE2-AS1	0.19	0.58		0.09	0.28	0.482759	0.43
ENSG00000236081.1	ELFN1-AS1	0.19	0.58		0.07	0.22	0.37931	0.4
ENSG00000253227.1	RP11-383J24.1	0.19	0.58		0.03	0.09	0.155172	0.335
ENSG00000261560.1	RP11-166B2.3	0.19	0.58		0.05	0.14	0.241379	0.36
ENSG00000274015.1	CTD-2302E22.6	0.18	0.58		0.03	0.09	0.155172	0.335
ENSG00000280321.1	RP11-1110F20.1	0.19	0.58		0.06	0.19	0.327586	0.385
ENSG00000206567.9	AC022007.5	0.18	0.57		0.02	0.07	0.122807	0.32
ENSG00000225555.1	AP000320.6	0.18	0.57		0.08	0.23	0.403509	0.4
ENSG00000231113.2	RP3-475N16.1	0.18	0.57		0.04	0.11	0.192982	0.34
ENSG00000257605.2	RP11-680A11.5	0.18	0.57		0.09	0.28	0.491228	0.425
ENSG00000261487.1	AC135048.13	0.18	0.57		0.66	1.99	3.49123	1.28
ENSG00000271734.1	RP1-111B22.3	0.18	0.57		0.04	0.12	0.210526	0.345
ENSG00000272375.1	RP11-51J9.6	0.18	0.57		0.09	0.28	0.491228	0.425
ENSG00000274578.1	RP11-430E17.1	0.18	0.57		0	0	0	0.285
ENSG00000278202.1	RP11-152F13.8	0.18	0.57		0.05	0.16	0.280702	0.365
ENSG00000231595.1	AC005224.2	0.18	0.56		0.09	0.26	0.464286	0.41
ENSG00000241772.2	AC092620.2	0.18	0.56		0.06	0.17	0.303571	0.365
ENSG00000259287.2	RP11-3D4.2	0.18	0.56		0.06	0.17	0.303571	0.365
ENSG00000267980.1	AC007292.6	0.18	0.56		0.06	0.17	0.303571	0.365
ENSG00000272379.1	RP1-257A7.5	0.18	0.56		0.39	1.16	2.07143	0.86
ENSG00000273035.1	RP11-449G16.1	0.18	0.56		0.04	0.11	0.196429	0.335
ENSG00000274023.1	RP11-732M18.4	0.18	0.56		0.06	0.17	0.303571	0.365
ENSG00000277496.1	RP11-93B14.9	0.18	0.56		0.05	0.14	0.25	0.35
ENSG00000271270.5	TMCC1-AS1	0.18	0.55		0.05	0.16	0.290909	0.355
ENSG00000275491.1	RP5-1009E24.8	0.18	0.55		0.08	0.24	0.436364	0.395
ENSG00000279384.1	RP11-635L1.2	0.18	0.55		0.08	0.23	0.418182	0.39
ENSG00000229618.1	AC011288.2	0.17	0.54		0.45	1.34	2.48148	0.94
ENSG00000248367.1	CTB-129O4.1	0.17	0.54		0	0	0	0.27
ENSG00000269646.1	CTD-2331H12.7	0.17	0.54		0.04	0.11	0.203704	0.325
ENSG00000270060.1	RP11-390K5.6	0.17	0.54		0.06	0.18	0.333333	0.36
ENSG00000274105.1	RP11-278C7.3	0.17	0.54		0.05	0.14	0.259259	0.34
ENSG00000275532.1	CTB-58E17.3	0.17	0.54		0.04	0.11	0.203704	0.325
ENSG00000277566.1	RP11-545P7.9	0.17	0.54		0.08	0.25	0.462963	0.395
ENSG00000279409.1	RP11-133K1.9	0.17	0.54		0.06	0.17	0.314815	0.355
ENSG00000196366.3	C9orf163	0.17	0.53		0.38	1.14	2.15094	0.835
ENSG00000214559.3	RP11-323J4.1	0.17	0.53		0.05	0.16	0.301887	0.345
ENSG00000226520.1	KIRREL-IT1	0.17	0.53		0.03	0.08	0.150943	0.305
ENSG00000231840.1	AC073342.12	0.17	0.53		0	0	0	0.265
ENSG00000250685.7	RP11-486L19.2	0.17	0.53		0.07	0.2	0.377358	0.365
ENSG00000258798.1	RP11-895M11.3	0.17	0.53		0	0	0	0.265
ENSG00000262468.5	LINC01569	0.17	0.53		0.07	0.22	0.415094	0.375
ENSG00000272129.1	RP11-250B2.6	0.17	0.53		0.08	0.25	0.471698	0.39
ENSG00000272945.1	CTD-3216D2.5	0.17	0.53		0.03	0.08	0.150943	0.305
ENSG00000273335.1	RP11-61L19.2	0.17	0.53		0.03	0.08	0.150943	0.305
ENSG00000231760.4	RP11-350J20.5	0.17	0.52		0.06	0.19	0.365385	0.355
ENSG00000257839.1	RP11-290L1.2	0.17	0.52		0	0	0	0.26
ENSG00000260179.1	RP5-902P8.12	0.17	0.52		0.08	0.25	0.480769	0.385
ENSG00000275902.1	RP13-1032I1.11	0.17	0.52		0.04	0.13	0.25	0.325
ENSG00000278816.1	RP5-1116H23.4	0.17	0.52		0	0	0	0.26
ENSG00000279814.1	RP11-399K21.12	0.17	0.52		0.06	0.19	0.365385	0.355
ENSG00000224424.7	PRKAR2A-AS1	0.16	0.51		0.06	0.18	0.352941	0.345
ENSG00000225450.1	RP3-508I15.14	0.16	0.51		0.04	0.11	0.215686	0.31
ENSG00000234917.2	RP5-994D16.3	0.16	0.51		0.03	0.08	0.156863	0.295
ENSG00000237357.2	RP11-475I24.3	0.16	0.51		0.08	0.23	0.45098	0.37
ENSG00000237975.6	FLG-AS1	0.16	0.51		0.49	1.47	2.88235	0.99
ENSG00000238005.2	RP11-443B7.1	0.16	0.51		0.02	0.05	0.0980392	0.28
ENSG00000254363.6	CTB-131B5.5	0.16	0.51		0.03	0.09	0.176471	0.3
ENSG00000256546.1	AC156455.1	0.16	0.51		0.02	0.05	0.0980392	0.28
ENSG00000258651.1	RP11-545M17.1	0.16	0.51		0	0	0	0.255
ENSG00000275106.1	RP11-309L24.10	0.16	0.51		0.02	0.05	0.0980392	0.28
ENSG00000224758.1	LINC01167	0.16	0.5		0.05	0.16	0.32	0.33
ENSG00000232940.5	HCG25	0.16	0.5		0.04	0.12	0.24	0.31
ENSG00000240032.1	RP11-274H2.3	0.16	0.5		0.06	0.18	0.36	0.34
ENSG00000245534.6	RORA-AS1	0.16	0.5		0.34	1.02	2.04	0.76
ENSG00000259146.3	RP1-261D10.2	0.16	0.5		0.07	0.22	0.44	0.36
ENSG00000261359.2	PYCARD-AS1	0.16	0.5		0.53	1.6	3.2	1.05
ENSG00000270829.1	AC015849.12	0.16	0.5		0	0	0	0.25
ENSG00000272844.1	RP11-484K9.4	0.16	0.5		0.08	0.25	0.5	0.375
ENSG00000205622.9	AF064858.6	0.16	0.49		0.03	0.09	0.183673	0.29
ENSG00000231177.4	LINC00852	0.16	0.49		0.02	0.06	0.122449	0.275
ENSG00000256542.2	RP13-895J2.3	0.16	0.49		0.06	0.19	0.387755	0.34
ENSG00000261916.1	RP11-235E17.4	0.16	0.49		0.03	0.1	0.204082	0.295
ENSG00000272892.1	RP11-57G10.8	0.16	0.49		0.08	0.24	0.489796	0.365
ENSG00000223685.5	LINC00571	0.15	0.48		0.07	0.19	0.395833	0.335
ENSG00000227646.7	STEAP2-AS1	0.15	0.48		0.03	0.08	0.166667	0.28
ENSG00000225062.1	CATIP-AS1	0.15	0.47		0.06	0.19	0.404255	0.33
ENSG00000232807.2	RP11-536K7.3	0.15	0.47		0	0	0	0.235
ENSG00000233175.2	CTD-2020K17.3	0.15	0.47		0.07	0.21	0.446809	0.34
ENSG00000258082.1	RP11-443B7.3	0.15	0.47		0.03	0.1	0.212766	0.285
ENSG00000267394.1	CTB-175E5.7	0.15	0.47		0.06	0.19	0.404255	0.33
ENSG00000272072.1	CTA-363E19.2	0.15	0.47		0.06	0.17	0.361702	0.32
ENSG00000214894.6	LINC00243	0.15	0.46		0.06	0.18	0.391304	0.32
ENSG00000235493.1	AC092415.1	0.15	0.46		1.68	5.03	10.9348	2.745
ENSG00000254207.1	RP11-43A14.1	0.15	0.46		0	0	0	0.23
ENSG00000271020.1	RP11-10C24.1	0.15	0.46		0.47	1.42	3.08696	0.94
ENSG00000276384.1	RP11-186B7.7	0.15	0.46		0.42	1.26	2.73913	0.86
ENSG00000279861.1	RP11-43N16.4	0.15	0.46		0.07	0.2	0.434783	0.33
ENSG00000229953.1	RP11-284F21.7	0.15	0.45		0.02	0.06	0.133333	0.255
ENSG00000232803.1	SLCO4A1-AS1	0.14	0.45		0.67	2.01	4.46667	1.23
ENSG00000241770.1	RP11-555M1.3	0.14	0.45		0	0	0	0.225
ENSG00000249001.5	RP11-742B18.1	0.14	0.45		0.55	1.66	3.68889	1.055
ENSG00000260442.5	ATP2A1-AS1	0.14	0.45		0.57	1.7	3.77778	1.075
ENSG00000271762.1	RP11-213H15.4	0.15	0.45		0	0	0	0.225
ENSG00000272777.1	RP11-571L19.8	0.14	0.45		0.02	0.05	0.111111	0.25
ENSG00000272979.1	RP11-647K16.1	0.14	0.45		0	0	0	0.225
ENSG00000234026.1	RP11-310E22.4	0.14	0.44		0.05	0.14	0.318182	0.29
ENSG00000244701.1	RP5-894A10.2	0.14	0.44		0.33	0.99	2.25	0.715
ENSG00000249637.1	CTC-329D1.2	0.14	0.44		0.06	0.18	0.409091	0.31
ENSG00000257114.2	RP11-25I15.3	0.14	0.44		0.06	0.19	0.431818	0.315
ENSG00000268201.1	CTD-3138B18.6	0.14	0.44		0.03	0.09	0.204545	0.265
ENSG00000278156.1	TSC22D1-AS1	0.14	0.44		0.07	0.19	0.431818	0.315
ENSG00000227110.6	LMCD1-AS1	0.14	0.43		0.31	0.94	2.18605	0.685
ENSG00000227279.1	AC015933.2	0.14	0.43		0.04	0.13	0.302326	0.28
ENSG00000253666.1	KB-1615E4.2	0.14	0.43		0	0	0	0.215
ENSG00000260751.2	CTD-2196E14.6	0.14	0.43		0.04	0.11	0.255814	0.27
ENSG00000266088.5	RP5-1028K7.2	0.14	0.43		0.05	0.15	0.348837	0.29
ENSG00000272989.1	RP13-616I3.1	0.14	0.43		0.05	0.16	0.372093	0.295
ENSG00000273184.1	RP11-212P7.3	0.14	0.43		0	0	0	0.215
ENSG00000274204.1	RP11-272L14.2	0.14	0.43		0.04	0.13	0.302326	0.28
ENSG00000276170.4	AC124789.1	0.14	0.43		0	0	0	0.215
ENSG00000278276.1	RP3-324O17.8	0.14	0.43		0	0	0	0.215
ENSG00000225675.2	RP4-784A16.5	0.13	0.42		0.03	0.09	0.214286	0.255
ENSG00000226281.2	RP1-80N2.2	0.13	0.42		0	0	0	0.21
ENSG00000227359.1	AC017074.2	0.14	0.42		0.03	0.09	0.214286	0.255
ENSG00000233255.1	AC019181.2	0.13	0.42		0.03	0.09	0.214286	0.255
ENSG00000258955.1	LINC00519	0.13	0.42		0.07	0.19	0.452381	0.305
ENSG00000260498.5	RP4-536B24.4	0.14	0.42		0.29	0.87	2.07143	0.645
ENSG00000260892.1	CTD-2026K11.1	0.14	0.42		0.03	0.09	0.214286	0.255
ENSG00000263307.1	RP11-166B2.8	0.14	0.42		0.06	0.17	0.404762	0.295
ENSG00000273796.1	LL21NC02-21A1.1	0.14	0.42		0.06	0.17	0.404762	0.295
ENSG00000274902.1	RP1-197B17.4	0.14	0.42		0	0	0	0.21
ENSG00000277701.4	RP11-734K23.9	0.14	0.42		0.32	0.96	2.28571	0.69
ENSG00000278419.1	RP11-298E9.7	0.13	0.42		0.03	0.08	0.190476	0.25
ENSG00000278886.1	RP11-108A14.1	0.13	0.42		0	0	0	0.21
ENSG00000224577.1	LINC01117	0.13	0.41		0.57	1.69	4.12195	1.05
ENSG00000226200.6	SGMS1-AS1	0.13	0.41		0.31	0.94	2.29268	0.675
ENSG00000229915.1	AC016999.2	0.13	0.41		0.38	1.13	2.7561	0.77
ENSG00000229951.5	FLJ31356	0.13	0.41		0.32	0.94	2.29268	0.675
ENSG00000236039.1	AC019117.2	0.13	0.41		0	0	0	0.205
ENSG00000250208.6	FZD10-AS1	0.13	0.41		0.04	0.13	0.317073	0.27
ENSG00000250240.5	CTD-2154I11.2	0.13	0.41		0	0	0	0.205
ENSG00000256341.1	RP11-21A7A.3	0.13	0.41		0.03	0.08	0.195122	0.245
ENSG00000257252.5	RP11-486A14.2	0.13	0.41		0	0	0	0.205
ENSG00000265962.1	GACAT2	0.13	0.41		0.02	0.05	0.121951	0.23
ENSG00000270761.1	RP11-385F7.1	0.13	0.41		0.41	1.24	3.02439	0.825
ENSG00000271151.1	RP11-394I13.2	0.13	0.41		0.02	0.07	0.170732	0.24
ENSG00000272564.1	RP11-548P2.2	0.13	0.41		0	0	0	0.205
ENSG00000272689.1	RP4-539M6.21	0.13	0.41		0	0	0	0.205
ENSG00000277840.1	RP11-103B5.4	0.13	0.41		0.02	0.06	0.146341	0.235
ENSG00000278985.1	RP11-303E16.9	0.13	0.41		0.03	0.08	0.195122	0.245
ENSG00000247877.6	CTD-2001C12.1	0.13	0.4		0.05	0.16	0.4	0.28
ENSG00000272077.1	RP11-348P10.2	0.13	0.4		0.05	0.14	0.35	0.27
ENSG00000273000.5	KB-1572G7.2	0.13	0.4		0.28	0.85	2.125	0.625
ENSG00000279064.1	CH507-39O4.2	0.13	0.4		0.04	0.12	0.3	0.26
ENSG00000279799.1	AC006077.3	0.13	0.4		0.66	1.97	4.925	1.185
ENSG00000224885.1	TSSC1-IT1	0.13	0.39		0.02	0.06	0.153846	0.225
ENSG00000226377.1	AC084809.2	0.13	0.39		0.43	1.28	3.28205	0.835
ENSG00000236528.1	RP1-125I3.2	0.12	0.39		0	0	0	0.195
ENSG00000245248.7	USP2-AS1	0.13	0.39		0.06	0.18	0.461538	0.285
ENSG00000249082.2	C5orf66-AS1	0.13	0.39		0.04	0.11	0.282051	0.25
ENSG00000258623.1	CTD-2325P2.3	0.13	0.39		0	0	0	0.195
ENSG00000259539.1	CTD-2651B20.1	0.12	0.39		0.05	0.16	0.410256	0.275
ENSG00000267655.1	CTD-2286N8.2	0.13	0.39		0.02	0.06	0.153846	0.225
ENSG00000269886.1	RP11-266J6.2	0.13	0.39		0	0	0	0.195
ENSG00000269952.1	RP11-324I22.3	0.13	0.39		0	0	0	0.195
ENSG00000270720.1	RP11-84C13.2	0.13	0.39		0	0	0	0.195
ENSG00000271992.1	RP11-42O15.3	0.12	0.39		0	0	0	0.195
ENSG00000272195.1	RP11-156E8.1	0.13	0.39		0.04	0.12	0.307692	0.255
ENSG00000272583.1	RP11-344P13.6	0.12	0.39		0.4	1.2	3.07692	0.795
ENSG00000273821.1	RP5-963E22.6	0.13	0.39		0	0	0	0.195
ENSG00000275638.1	RP11-16E23.5	0.12	0.39		0.04	0.12	0.307692	0.255
ENSG00000282787.1	RP11-151A10.3	0.12	0.39		0.03	0.08	0.205128	0.235
ENSG00000225111.1	AC083900.1	0.12	0.38		0	0	0	0.19
ENSG00000234698.1	RP11-112L6.2	0.12	0.38		0	0	0	0.19
ENSG00000237457.6	LINC01351	0.12	0.38		0	0	0	0.19
ENSG00000243004.5	AC005062.2	0.12	0.38		0.04	0.12	0.315789	0.25
ENSG00000243107.1	AC000120.7	0.12	0.38		0.05	0.14	0.368421	0.26
ENSG00000249007.1	RP11-510N19.5	0.12	0.38		0	0	0	0.19
ENSG00000256196.1	RP11-881M11.4	0.12	0.38		0.03	0.09	0.236842	0.235
ENSG00000268520.1	CTD-2616J11.10	0.12	0.38		0	0	0	0.19
ENSG00000269974.1	RP11-932O9.10	0.12	0.38		0.06	0.18	0.473684	0.28
ENSG00000270135.1	RP11-362K14.7	0.12	0.38		0	0	0	0.19
ENSG00000279656.1	RP11-298I3.6	0.12	0.38		0.03	0.1	0.263158	0.24
ENSG00000279753.1	AC011558.5	0.12	0.38		0	0	0	0.19
ENSG00000163009.8	C2orf48	0.12	0.37		0.02	0.05	0.135135	0.21
ENSG00000184441.4	AP001062.7	0.12	0.37		0.25	0.75	2.02703	0.56
ENSG00000255966.1	RP5-940J5.3	0.12	0.37		0.34	1.03	2.78378	0.7
ENSG00000257488.5	RP5-1057I20.2	0.12	0.37		0	0	0	0.185
ENSG00000268423.4	AC011551.3	0.12	0.37		0.04	0.11	0.297297	0.24
ENSG00000271659.1	RP11-435O5.4	0.12	0.37		0.27	0.8	2.16216	0.585
ENSG00000273211.1	RP13-131K19.7	0.12	0.37		0.04	0.11	0.297297	0.24
ENSG00000279075.1	RP11-480D4.7	0.12	0.37		0.38	1.13	3.05405	0.75
ENSG00000280063.1	RP11-295D4.3	0.12	0.37		0.05	0.16	0.432432	0.265
ENSG00000226155.1	AC124944.3	0.11	0.36		0	0	0	0.18
ENSG00000232065.1	LINC01063	0.11	0.36		0.29	0.87	2.41667	0.615
ENSG00000234222.6	RP11-315I20.1	0.12	0.36		0.06	0.18	0.5	0.27
ENSG00000236447.2	ATG10-IT1	0.11	0.36		0.04	0.11	0.305556	0.235
ENSG00000244327.1	RP11-383G6.3	0.11	0.36		0.04	0.11	0.305556	0.235
ENSG00000268061.5	NAPA-AS1	0.12	0.36		0.35	1.04	2.88889	0.7
ENSG00000272768.1	RP4-673M15.1	0.12	0.36		0.05	0.15	0.416667	0.255
ENSG00000273209.1	RP11-107N15.1	0.11	0.36		0.06	0.17	0.472222	0.265
ENSG00000273295.1	AP000350.5	0.11	0.36		0.06	0.17	0.472222	0.265
ENSG00000230613.1	HM13-AS1	0.11	0.35		0.04	0.11	0.314286	0.23
ENSG00000231971.5	RP11-557H15.3	0.11	0.35		0.03	0.08	0.228571	0.215
ENSG00000239415.1	AP001469.9	0.11	0.35		0.05	0.15	0.428571	0.25
ENSG00000254024.1	KB-1562D12.1	0.11	0.35		0	0	0	0.175
ENSG00000256084.1	RP11-134N1.2	0.11	0.35		0.05	0.14	0.4	0.245
ENSG00000259244.1	RP11-182J1.12	0.11	0.35		0	0	0	0.175
ENSG00000260563.3	RP13-516M14.1	0.11	0.35		0.05	0.16	0.457143	0.255
ENSG00000264829.1	RP11-474I11.8	0.11	0.35		0	0	0	0.175
ENSG00000271784.1	RP1-28H20.3	0.11	0.35		0.02	0.07	0.2	0.21
ENSG00000273998.1	RP4-777L9.2	0.11	0.35		0.05	0.16	0.457143	0.255
ENSG00000279608.1	RP11-182N22.9	0.11	0.35		0.05	0.16	0.457143	0.255
ENSG00000279805.1	CTA-212A2.1	0.11	0.35		0.05	0.16	0.457143	0.255
ENSG00000281903.2	AF127936.7	0.11	0.35		0.38	1.14	3.25714	0.745
ENSG00000238113.6	LINC01410	0.11	0.34		0.26	0.78	2.29412	0.56
ENSG00000243243.5	AC073130.3	0.11	0.34		0.03	0.1	0.294118	0.22
ENSG00000246263.2	UBR5-AS1	0.11	0.34		0.05	0.14	0.411765	0.24
ENSG00000247765.2	RP11-32B5.7	0.11	0.34		0.05	0.16	0.470588	0.25
ENSG00000255153.1	TOLLIP-AS1	0.11	0.34		0.23	0.68	2	0.51
ENSG00000255345.1	CTD-2337I7.1	0.11	0.34		0	0	0	0.17
ENSG00000257999.1	RP11-61E11.2	0.11	0.34		0.02	0.07	0.205882	0.205
ENSG00000258938.1	RP11-317N8.5	0.11	0.34		0.06	0.17	0.5	0.255
ENSG00000259264.5	RP11-60L3.1	0.11	0.34		0.05	0.14	0.411765	0.24
ENSG00000271797.1	CTC-428G20.6	0.11	0.34		0.06	0.17	0.5	0.255
ENSG00000272444.1	RP11-1017G21.6	0.11	0.34		0.05	0.14	0.411765	0.24
ENSG00000273576.1	RP11-390P24.1	0.11	0.34		0.28	0.84	2.47059	0.59
ENSG00000276533.1	RP11-139H15.5	0.11	0.34		0.04	0.11	0.323529	0.225
ENSG00000278344.1	RP11-18C24.8	0.11	0.34		0	0	0	0.17
ENSG00000279306.1	RP5-915N17.11	0.11	0.34		0.04	0.13	0.382353	0.235
ENSG00000282057.1	RP4-621F18.2	0.11	0.34		0.02	0.05	0.147059	0.195
ENSG00000229334.1	AC046143.3	0.1	0.33		0.28	0.85	2.57576	0.59
ENSG00000230836.1	LINC01293	0.11	0.33		0.26	0.79	2.39394	0.56
ENSG00000231327.1	AC016700.5	0.11	0.33		0.02	0.07	0.212121	0.2
ENSG00000232555.1	AC104088.1	0.11	0.33		0.03	0.1	0.30303	0.215
ENSG00000232645.5	LINC01431	0.1	0.33		0.03	0.1	0.30303	0.215
ENSG00000232710.1	RP4-669P10.16	0.1	0.33		0	0	0	0.165
ENSG00000233885.7	YEATS2-AS1	0.11	0.33		0.05	0.15	0.454545	0.24
ENSG00000251239.1	CTB-22K21.2	0.11	0.33		0	0	0	0.165
ENSG00000251611.1	RP11-610P16.1	0.11	0.33		0	0	0	0.165
ENSG00000255521.1	RP4-607I7.1	0.11	0.33		0.25	0.74	2.24242	0.535
ENSG00000257354.2	RP11-631N16.2	0.11	0.33		0.05	0.15	0.454545	0.24
ENSG00000258430.1	RP11-982M15.2	0.11	0.33		0.02	0.07	0.212121	0.2
ENSG00000260328.1	RP11-416I2.1	0.11	0.33		0.04	0.12	0.363636	0.225
ENSG00000267011.5	CTB-50L17.16	0.11	0.33		0.04	0.11	0.333333	0.22
ENSG00000270246.3	RP11-701H24.8	0.11	0.33		0.03	0.1	0.30303	0.215
ENSG00000272056.1	RP11-503P10.1	0.11	0.33		0.02	0.07	0.212121	0.2
ENSG00000273046.1	RP11-834C11.14	0.11	0.33		0.05	0.14	0.424242	0.235
ENSG00000276261.1	RP11-1060J15.9	0.11	0.33		0	0	0	0.165
ENSG00000276434.1	RP11-391H12.8	0.11	0.33		0.03	0.1	0.30303	0.215
ENSG00000280332.1	CTD-2013N17.6	0.11	0.33		0.03	0.1	0.30303	0.215
ENSG00000280424.1	CITF22-92A6.2	0.1	0.33		0.04	0.13	0.393939	0.23
ENSG00000233396.7	RP11-458D21.1	0.1	0.32		0.26	0.77	2.40625	0.545
ENSG00000235319.1	AC012360.4	0.1	0.32		0.04	0.13	0.40625	0.225
ENSG00000236947.5	RP11-98G7.1	0.1	0.32		0.02	0.07	0.21875	0.195
ENSG00000238009.6	RP11-34P13.7	0.1	0.32		0.48	1.45	4.53125	0.885
ENSG00000254325.2	RP11-318K15.2	0.1	0.32		0.02	0.07	0.21875	0.195
ENSG00000254670.1	CTC-497E21.3	0.1	0.32		0.04	0.13	0.40625	0.225
ENSG00000256571.1	RP11-274J7.2	0.1	0.32		0.03	0.1	0.3125	0.21
ENSG00000260060.1	RP11-388M20.1	0.1	0.32		0.05	0.15	0.46875	0.235
ENSG00000261334.1	RP11-65J3.14	0.1	0.32		0.05	0.14	0.4375	0.23
ENSG00000276704.1	RP11-128N14.4	0.1	0.32		0	0	0	0.16
ENSG00000279078.1	SND1-IT1	0.1	0.32		0.04	0.11	0.34375	0.215
ENSG00000279456.1	RP11-87H9.5	0.1	0.32		0.04	0.13	0.40625	0.225
ENSG00000280153.1	RP11-876N24.3	0.1	0.32		0	0	0	0.16
ENSG00000223749.7	MIR503HG	0.1	0.31		0.35	1.04	3.35484	0.675
ENSG00000227076.1	RP11-4C20.4	0.1	0.31		0	0	0	0.155
ENSG00000228878.7	SEPT7-AS1	0.1	0.31		0.05	0.15	0.483871	0.23
ENSG00000230033.1	RP5-1121A15.3	0.1	0.31		0.03	0.1	0.322581	0.205
ENSG00000230068.2	CDC42-IT1	0.1	0.31		0	0	0	0.155
ENSG00000238279.1	BX470102.3	0.1	0.31		0	0	0	0.155
ENSG00000239322.1	ATP6V1B1-AS1	0.1	0.31		0.04	0.13	0.419355	0.22
ENSG00000248936.1	RP11-36B15.1	0.1	0.31		0.03	0.09	0.290323	0.2
ENSG00000259062.2	ACTN1-AS1	0.1	0.31		0	0	0	0.155
ENSG00000259326.1	RP11-102L12.2	0.1	0.31		0.03	0.08	0.258065	0.195
ENSG00000259775.1	RP11-45P15.4	0.1	0.31		0.04	0.13	0.419355	0.22
ENSG00000259985.1	RP11-549B18.1	0.1	0.31		0.23	0.67	2.16129	0.49
ENSG00000265263.1	RP11-135L13.4	0.1	0.31		0.04	0.11	0.354839	0.21
ENSG00000267222.1	RP11-194N12.2	0.1	0.31		0.02	0.06	0.193548	0.185
ENSG00000269720.1	CTD-2521M24.5	0.1	0.31		0.02	0.05	0.16129	0.18
ENSG00000272579.1	RP11-101E13.5	0.1	0.31		0.02	0.06	0.193548	0.185
ENSG00000277504.1	RP11-278A23.4	0.1	0.31		0	0	0	0.155
ENSG00000279347.1	RP11-85I17.2	0.1	0.31		0.05	0.15	0.483871	0.23
ENSG00000279977.1	CTD-3222D19.4	0.1	0.31		0.03	0.1	0.322581	0.205
ENSG00000280247.1	AC005578.3	0.1	0.31		0.03	0.08	0.258065	0.195
ENSG00000226352.2	RP11-523H24.3	0.1	0.3		0	0	0	0.15
ENSG00000230065.1	AC010974.3	0.1	0.3		0	0	0	0.15
ENSG00000231185.6	AC005592.2	0.1	0.3		0.56	1.67	5.56667	0.985
ENSG00000250734.2	RP11-404E16.1	0.1	0.3		0.03	0.09	0.3	0.195
ENSG00000251194.2	RP1-68D18.2	0.1	0.3		0.27	0.81	2.7	0.555
ENSG00000258279.2	LINC00592	0.1	0.3		0.01	0.04	0.133333	0.17
ENSG00000258525.1	RP11-829H16.3	0.09	0.3		0.21	0.63	2.1	0.465
ENSG00000259723.1	RP5-823G15.5	0.1	0.3		0.37	1.1	3.66667	0.7
ENSG00000260475.1	RP11-85A1.3	0.1	0.3		0.02	0.05	0.166667	0.175
ENSG00000270265.1	RP11-731D1.4	0.1	0.3		0.22	0.65	2.16667	0.475
ENSG00000271991.1	RP11-79O8.1	0.09	0.3		0.03	0.09	0.3	0.195
ENSG00000272033.1	RP11-52A20.2	0.09	0.3		0.05	0.15	0.5	0.225
ENSG00000272354.1	RP11-307L14.2	0.1	0.3		0	0	0	0.15
ENSG00000273691.1	RP11-617F23.2	0.09	0.3		0.05	0.15	0.5	0.225
ENSG00000279836.1	RP11-648O15.2	0.1	0.3		0	0	0	0.15
ENSG00000280107.1	AL022393.9	0.1	0.3		0.02	0.06	0.2	0.18
ENSG00000182366.9	FAM87A	0.09	0.29		0.01	0.04	0.137931	0.165
ENSG00000214248.2	CTD-3193O13.12	0.09	0.29		0.04	0.12	0.413793	0.205
ENSG00000214870.8	AC004540.5	0.09	0.29		0.21	0.62	2.13793	0.455
ENSG00000224066.1	RP4-622L5.7	0.09	0.29		0.04	0.12	0.413793	0.205
ENSG00000226944.1	RP1-120G22.11	0.09	0.29		0	0	0	0.145
ENSG00000235009.1	AC093822.1	0.09	0.29		0	0	0	0.145
ENSG00000237978.5	KCNMB2-AS1	0.09	0.29		0.29	0.87	3	0.58
ENSG00000248429.5	RP11-597D13.9	0.09	0.29		0.04	0.11	0.37931	0.2
ENSG00000251152.1	RP11-281P23.1	0.09	0.29		0.04	0.11	0.37931	0.2
ENSG00000253603.1	CTA-397H3.3	0.09	0.29		0.03	0.09	0.310345	0.19
ENSG00000254842.6	RP11-890B15.2	0.09	0.29		0.02	0.06	0.206897	0.175
ENSG00000256943.1	RP13-895J2.2	0.09	0.29		0.04	0.12	0.413793	0.205
ENSG00000261051.1	RP11-274H2.5	0.09	0.29		0.03	0.1	0.344828	0.195
ENSG00000261780.2	CTD-2354A18.1	0.09	0.29		0.02	0.06	0.206897	0.175
ENSG00000263033.2	RP11-396B14.2	0.09	0.29		0.02	0.07	0.241379	0.18
ENSG00000269463.1	RP11-727F15.13	0.09	0.29		0	0	0	0.145
ENSG00000271155.1	RP11-435O5.5	0.09	0.29		0.39	1.16	4	0.725
ENSG00000272529.1	RP11-415F23.4	0.09	0.29		0	0	0	0.145
ENSG00000272672.1	RP11-302M6.5	0.09	0.29		0.03	0.09	0.310345	0.19
ENSG00000272977.1	CTA-390C10.10	0.09	0.29		0.04	0.11	0.37931	0.2
ENSG00000279281.1	RP11-226M10.3	0.09	0.29		0.04	0.13	0.448276	0.21
ENSG00000197099.8	RP11-573D15.8	0.09	0.28		0	0	0	0.14
ENSG00000222020.2	AC062017.1	0.09	0.28		0	0	0	0.14
ENSG00000230366.9	DSCR9	0.09	0.28		0.04	0.11	0.392857	0.195
ENSG00000230789.1	ARHGAP26-IT1	0.09	0.28		0	0	0	0.14
ENSG00000232300.1	FAM215B	0.09	0.28		0.04	0.13	0.464286	0.205
ENSG00000246283.2	CTD-2036P10.3	0.09	0.28		0.01	0.02	0.0714286	0.15
ENSG00000250519.6	RP11-680H20.2	0.09	0.28		0.26	0.76	2.71429	0.52
ENSG00000253266.1	RP11-128L5.1	0.09	0.28		0	0	0	0.14
ENSG00000254508.5	FBXO3-AS1	0.09	0.28		0	0	0	0.14
ENSG00000255097.1	RP11-5L12.1	0.09	0.28		0.03	0.09	0.321429	0.185
ENSG00000259182.5	RP11-424I19.2	0.09	0.28		0	0	0	0.14
ENSG00000260193.1	RP11-83N9.5	0.09	0.28		0.21	0.64	2.28571	0.46
ENSG00000266495.1	RP11-17J14.2	0.09	0.28		0	0	0	0.14
ENSG00000266993.3	RP4-657D16.3	0.09	0.28		0.03	0.09	0.321429	0.185
ENSG00000272405.1	RP11-284F21.10	0.09	0.28		0.04	0.11	0.392857	0.195
ENSG00000272800.1	RP11-438L19.1	0.09	0.28		0.19	0.56	2	0.42
ENSG00000274949.1	RP5-1009E24.9	0.09	0.28		0.03	0.09	0.321429	0.185
ENSG00000279571.1	RP11-56D16.8	0.09	0.28		0.04	0.12	0.428571	0.2
ENSG00000224533.4	TMLHE-AS1	0.09	0.27		0.03	0.1	0.37037	0.185
ENSG00000239911.2	PRKAG2-AS1	0.09	0.27		0.02	0.07	0.259259	0.17
ENSG00000240541.2	TM4SF1-AS1	0.09	0.27		0.04	0.11	0.407407	0.19
ENSG00000249679.1	RP11-279O9.4	0.09	0.27		0.27	0.82	3.03704	0.545
ENSG00000249815.1	RP11-269F21.3	0.09	0.27		0.03	0.08	0.296296	0.175
ENSG00000254109.5	RBPMS-AS1	0.09	0.27		0.03	0.07	0.259259	0.17
ENSG00000258479.5	LINC00640	0.09	0.27		0	0	0	0.135
ENSG00000264808.1	RP11-802D6.1	0.09	0.27		0	0	0	0.135
ENSG00000271778.1	RP11-379F4.8	0.09	0.27		0.03	0.08	0.296296	0.175
ENSG00000271963.1	CTD-2140B24.6	0.09	0.27		0	0	0	0.135
ENSG00000272678.1	RP11-797D24.4	0.09	0.27		0	0	0	0.135
ENSG00000272791.1	RP11-464F9.22	0.09	0.27		0.03	0.08	0.296296	0.175
ENSG00000272812.1	RP5-855D21.3	0.09	0.27		0	0	0	0.135
ENSG00000277558.1	RP3-468O1.6	0.09	0.27		0	0	0	0.135
ENSG00000279837.1	RP11-504G3.2	0.09	0.27		0.2	0.61	2.25926	0.44
ENSG00000279965.1	RP11-472K17.3	0.09	0.27		0.02	0.07	0.259259	0.17
ENSG00000280279.1	RP11-1228E12.1	0.09	0.27		0.02	0.06	0.222222	0.165
ENSG00000231678.2	RP11-339N8.1	0.08	0.26		0	0	0	0.13
ENSG00000232638.1	RP11-379F12.4	0.08	0.26		0	0	0	0.13
ENSG00000234494.7	SP2-AS1	0.08	0.26		0.18	0.54	2.07692	0.4
ENSG00000235277.1	AF127577.8	0.08	0.26		0.02	0.05	0.192308	0.155
ENSG00000236908.2	RP5-1063M23.2	0.08	0.26		0.04	0.11	0.423077	0.185
ENSG00000251604.1	LINC01385	0.08	0.26		0.02	0.05	0.192308	0.155
ENSG00000253392.2	AC006277.2	0.08	0.26		0.04	0.11	0.423077	0.185
ENSG00000254592.1	RP5-1173A5.1	0.08	0.26		0.02	0.05	0.192308	0.155
ENSG00000258018.1	RP11-148B3.1	0.08	0.26		0	0	0	0.13
ENSG00000258199.1	RP11-977G19.5	0.08	0.26		0	0	0	0.13
ENSG00000259407.1	RP11-158M2.3	0.08	0.26		0.03	0.08	0.307692	0.17
ENSG00000261663.1	RP11-304L19.11	0.08	0.26		0.04	0.11	0.423077	0.185
ENSG00000266903.1	CTB-171A8.1	0.08	0.26		0.04	0.11	0.423077	0.185
ENSG00000267405.1	CTC-296K1.4	0.08	0.26		0.03	0.08	0.307692	0.17
ENSG00000268093.1	AC022154.7	0.08	0.26		0.04	0.11	0.423077	0.185
ENSG00000269967.1	RP11-84A19.4	0.08	0.26		0.19	0.57	2.19231	0.415
ENSG00000274297.1	RP11-138H8.8	0.08	0.26		0.03	0.08	0.307692	0.17
ENSG00000276980.1	CTD-3128G10.7	0.08	0.26		0.04	0.13	0.5	0.195
ENSG00000278107.1	RP11-162A12.4	0.08	0.26		0.03	0.08	0.307692	0.17
ENSG00000279555.1	RP11-426D19.1	0.08	0.26		0.04	0.11	0.423077	0.185
ENSG00000280083.1	RP11-317J9.1	0.08	0.26		0.04	0.11	0.423077	0.185
ENSG00000223442.1	TH2LCRR	0.08	0.25		0	0	0	0.125
ENSG00000225302.2	RP11-539I5.1	0.08	0.25		0.21	0.61	2.44	0.43
ENSG00000236423.5	LINC01134	0.08	0.25		0.22	0.67	2.68	0.46
ENSG00000236838.2	AC090617.1	0.08	0.25		0	0	0	0.125
ENSG00000237923.1	XXbac-BPG27H4.8	0.08	0.25		0.03	0.1	0.4	0.175
ENSG00000239467.5	AC007405.6	0.08	0.25		0.28	0.82	3.28	0.535
ENSG00000244968.6	LIFR-AS1	0.08	0.25		0.03	0.09	0.36	0.17
ENSG00000250170.1	RASA2-IT1	0.08	0.25		0.03	0.08	0.32	0.165
ENSG00000255498.1	RP11-618K13.2	0.08	0.25		0	0	0	0.125
ENSG00000256944.1	RP11-881M11.1	0.08	0.25		0	0	0	0.125
ENSG00000265246.1	RP11-663N22.1	0.08	0.25		0	0	0	0.125
ENSG00000267199.1	RP11-861E21.2	0.08	0.25		0.2	0.59	2.36	0.42
ENSG00000268812.3	RP1-102K2.8	0.08	0.25		0.04	0.11	0.44	0.18
ENSG00000272735.1	RP11-467P9.1	0.08	0.25		0	0	0	0.125
ENSG00000273253.2	RP3-402G11.26	0.08	0.25		0.03	0.08	0.32	0.165
ENSG00000277007.1	RP11-392O17.2	0.08	0.25		0.03	0.08	0.32	0.165
ENSG00000278952.1	RP11-399J13.2	0.08	0.25		0.02	0.05	0.2	0.15
ENSG00000226455.1	RP3-512E2.2	0.08	0.24		0	0	0	0.12
ENSG00000233672.6	RNASEH2B-AS1	0.08	0.24		0.02	0.07	0.291667	0.155
ENSG00000237424.1	FOXD2-AS1	0.08	0.24		0.03	0.08	0.333333	0.16
ENSG00000237517.8	DGCR5	0.08	0.24		0.17	0.52	2.16667	0.38
ENSG00000237604.1	AP001056.1	0.08	0.24		0.02	0.05	0.208333	0.145
ENSG00000240889.1	NDUFB2-AS1	0.08	0.24		0.01	0.02	0.0833333	0.13
ENSG00000244578.1	LINC01391	0.08	0.24		0.02	0.05	0.208333	0.145
ENSG00000248476.1	BACH1-IT1	0.08	0.24		0.03	0.1	0.416667	0.17
ENSG00000256953.1	RP11-6B19.2	0.08	0.24		0	0	0	0.12
ENSG00000260507.1	RP11-356C4.3	0.08	0.24		0	0	0	0.12
ENSG00000262668.1	AJ003147.9	0.08	0.24		0	0	0	0.12
ENSG00000266176.1	RP11-855A2.5	0.08	0.24		0	0	0	0.12
ENSG00000268536.1	AC005523.3	0.08	0.24		0	0	0	0.12
ENSG00000275645.1	RP11-817O13.9	0.08	0.24		0	0	0	0.12
ENSG00000276148.1	RP11-278C7.4	0.08	0.24		0	0	0	0.12
ENSG00000279164.1	RP4-737E23.5	0.08	0.24		0.16	0.49	2.04167	0.365
ENSG00000177340.5	FLJ13224	0.07	0.23		0.03	0.09	0.391304	0.16
ENSG00000214145.6	LINC00887	0.07	0.23		0	0	0	0.115
ENSG00000230185.4	C9orf147	0.07	0.23		0.16	0.48	2.08696	0.355
ENSG00000240291.1	RP11-499P20.2	0.07	0.23		0.16	0.48	2.08696	0.355
ENSG00000248538.6	RP11-10A14.5	0.08	0.23		0	0	0	0.115
ENSG00000249279.5	CTC-436P18.3	0.07	0.23		0.65	1.93	8.3913	1.08
ENSG00000250838.1	RP11-501C14.5	0.07	0.23		0	0	0	0.115
ENSG00000258512.1	LINC00239	0.07	0.23		0.17	0.5	2.17391	0.365
ENSG00000259442.1	RP11-752G15.8	0.07	0.23		0.02	0.07	0.304348	0.15
ENSG00000259797.1	RP11-96D1.3	0.07	0.23		0	0	0	0.115
ENSG00000259970.1	AC099668.5	0.07	0.23		0	0	0	0.115
ENSG00000261544.1	RP11-16E23.3	0.07	0.23		0	0	0	0.115
ENSG00000261765.1	RP11-498D10.3	0.07	0.23		0	0	0	0.115
ENSG00000264546.1	RP11-464D20.6	0.07	0.23		0.01	0.04	0.173913	0.135
ENSG00000264666.1	RP11-524F11.2	0.07	0.23		0	0	0	0.115
ENSG00000265113.1	RP11-70O5.2	0.07	0.23		0	0	0	0.115
ENSG00000269968.1	RP5-940J5.9	0.07	0.23		0	0	0	0.115
ENSG00000271614.1	LINC00936	0.07	0.23		0.18	0.52	2.26087	0.375
ENSG00000272277.1	RP1-40E16.12	0.07	0.23		0.18	0.53	2.30435	0.38
ENSG00000273221.1	RP5-1180E21.5	0.07	0.23		0.26	0.77	3.34783	0.5
ENSG00000273300.1	AC000068.9	0.07	0.23		0	0	0	0.115
ENSG00000273483.1	RP4-671G15.2	0.07	0.23		0.02	0.07	0.304348	0.15
ENSG00000274225.1	KB-68A7.1	0.07	0.23		0.19	0.56	2.43478	0.395
ENSG00000276702.1	RP11-3D4.4	0.07	0.23		0	0	0	0.115
ENSG00000277463.1	CTD-3035K23.6	0.07	0.23		0	0	0	0.115
ENSG00000279092.1	RP11-1H8.5	0.07	0.23		0.02	0.07	0.304348	0.15
ENSG00000279117.1	CTD-2562J17.6	0.07	0.23		0.03	0.1	0.434783	0.165
ENSG00000279236.1	RP11-120K19.3	0.07	0.23		0.01	0.03	0.130435	0.13
ENSG00000279491.1	RP11-810P12.7	0.08	0.23		0.15	0.46	2	0.345
ENSG00000178412.4	RP11-567M16.3	0.07	0.22		0	0	0	0.11
ENSG00000223711.1	AC091633.3	0.07	0.22		0	0	0	0.11
ENSG00000223839.7	FAM95B1	0.07	0.22		0.03	0.1	0.454545	0.16
ENSG00000224606.1	TGFA-IT1	0.07	0.22		0	0	0	0.11
ENSG00000230109.1	RP11-275N1.1	0.07	0.22		0	0	0	0.11
ENSG00000232325.4	AC093627.7	0.07	0.22		0.48	1.43	6.5	0.825
ENSG00000232656.7	IDI2-AS1	0.07	0.22		0.03	0.09	0.409091	0.155
ENSG00000233379.1	RP11-318G21.4	0.07	0.22		0	0	0	0.11
ENSG00000235978.6	AC018816.3	0.07	0.22		0	0	0	0.11
ENSG00000245146.6	LINC01024	0.07	0.22		0.35	1.03	4.68182	0.625
ENSG00000254271.1	RP11-131N11.4	0.07	0.22		0	0	0	0.11
ENSG00000255503.1	RP11-113K21.4	0.07	0.22		0	0	0	0.11
ENSG00000256894.1	RP11-283G6.3	0.07	0.22		0	0	0	0.11
ENSG00000259891.1	CTA-204B4.2	0.07	0.22		0.03	0.08	0.363636	0.15
ENSG00000260310.1	RP11-27M24.2	0.07	0.22		0	0	0	0.11
ENSG00000260519.1	RP11-109E24.2	0.07	0.22		0	0	0	0.11
ENSG00000261067.6	RP11-264B17.3	0.07	0.22		0.04	0.11	0.5	0.165
ENSG00000261101.2	RP4-545K15.5	0.07	0.22		0.02	0.07	0.318182	0.145
ENSG00000261204.1	AC004449.6	0.07	0.22		0	0	0	0.11
ENSG00000263893.2	CTD-3010D24.3	0.07	0.22		0.26	0.77	3.5	0.495
ENSG00000263917.1	RP11-53I6.2	0.07	0.22		0.01	0.03	0.136364	0.125
ENSG00000265692.1	RP13-516M14.4	0.07	0.22		0.03	0.1	0.454545	0.16
ENSG00000267296.2	CEBPA-AS1	0.07	0.22		0.26	0.78	3.54545	0.5
ENSG00000270067.1	CTC-487M23.5	0.07	0.22		0.02	0.07	0.318182	0.145
ENSG00000271553.1	RP11-274B21.10	0.07	0.22		0.02	0.07	0.318182	0.145
ENSG00000271874.1	CTD-2024P10.2	0.07	0.22		0	0	0	0.11
ENSG00000272173.1	U47924.31	0.07	0.22		0.01	0.03	0.136364	0.125
ENSG00000272218.1	RP11-11N5.3	0.07	0.22		0	0	0	0.11
ENSG00000272219.1	CTB-181H17.1	0.07	0.22		0.03	0.1	0.454545	0.16
ENSG00000273199.1	AP000692.10	0.07	0.22		0.18	0.55	2.5	0.385
ENSG00000274372.4	RP11-94I2.4	0.07	0.22		0.22	0.66	3	0.44
ENSG00000275297.1	RP11-292F9.1	0.07	0.22		0	0	0	0.11
ENSG00000277186.1	RP13-554M15.8	0.07	0.22		0.02	0.07	0.318182	0.145
ENSG00000204876.4	AC021218.2	0.07	0.21		0.42	1.25	5.95238	0.73
ENSG00000224034.1	RP11-445P17.8	0.07	0.21		0	0	0	0.105
ENSG00000225285.1	RP4-758J18.10	0.07	0.21		0	0	0	0.105
ENSG00000228459.3	LINC01546	0.07	0.21		0.22	0.66	3.14286	0.435
ENSG00000229312.2	RP11-470P21.2	0.07	0.21		0	0	0	0.105
ENSG00000230454.1	U73166.2	0.07	0.21		0.15	0.46	2.19048	0.335
ENSG00000233975.1	RP11-288L9.1	0.07	0.21		0	0	0	0.105
ENSG00000235531.9	MSC-AS1	0.07	0.21		0.89	2.67	12.7143	1.44
ENSG00000235741.1	RP5-866L20.1	0.07	0.21		0.02	0.06	0.285714	0.135
ENSG00000241288.7	RP11-379B18.5	0.07	0.21		0.28	0.84	4	0.525
ENSG00000241475.1	RP4-781K5.5	0.07	0.21		0.16	0.47	2.2381	0.34
ENSG00000248968.1	CTD-2256P15.1	0.07	0.21		0.02	0.06	0.285714	0.135
ENSG00000249492.1	RP11-159F24.3	0.07	0.21		0	0	0	0.105
ENSG00000251323.2	RP11-452H21.4	0.07	0.21		0.03	0.09	0.428571	0.15
ENSG00000259071.1	RP11-247L20.4	0.07	0.21		0.17	0.51	2.42857	0.36
ENSG00000260400.1	RP11-119F7.5	0.07	0.21		0.02	0.06	0.285714	0.135
ENSG00000260911.2	RP11-196G11.2	0.07	0.21		0	0	0	0.105
ENSG00000264853.1	RP11-16C1.2	0.07	0.21		0.03	0.1	0.47619	0.155
ENSG00000267225.1	WDR7-OT1	0.07	0.21		0	0	0	0.105
ENSG00000269846.1	RP4-621N11.2	0.07	0.21		0.03	0.08	0.380952	0.145
ENSG00000271384.1	RP11-435O5.7	0.07	0.21		0	0	0	0.105
ENSG00000272158.1	RP11-840I19.5	0.07	0.21		0	0	0	0.105
ENSG00000273786.1	RP11-133K1.11	0.07	0.21		0	0	0	0.105
ENSG00000274560.1	RP11-285E23.2	0.07	0.21		0	0	0	0.105
ENSG00000278389.1	RP11-626G11.6	0.07	0.21		0	0	0	0.105
ENSG00000279118.1	RP11-517I3.2	0.07	0.21		0.03	0.1	0.47619	0.155
ENSG00000279349.1	RP11-147G7.3	0.07	0.21		0.02	0.06	0.285714	0.135
ENSG00000280383.1	CTA-941F9.10	0.07	0.21		0.03	0.1	0.47619	0.155
ENSG00000230300.1	STARD13-IT1	0.07	0.2		0	0	0	0.1
ENSG00000231134.1	TCF7L1-IT1	0.06	0.2		0	0	0	0.1
ENSG00000231272.1	RP4-799P18.4	0.07	0.2		0	0	0	0.1
ENSG00000231920.1	NEBL-AS1	0.06	0.2		0.02	0.07	0.35	0.135
ENSG00000234703.1	AF015262.2	0.07	0.2		0	0	0	0.1
ENSG00000234828.7	RP11-526A4.1	0.07	0.2		0.5	1.49	7.45	0.845
ENSG00000235488.1	JARID2-AS1	0.06	0.2		0	0	0	0.1
ENSG00000235663.1	SAPCD1-AS1	0.06	0.2		0	0	0	0.1
ENSG00000236393.1	RP11-320G24.1	0.06	0.2		0	0	0	0.1
ENSG00000236883.1	AP001615.9	0.06	0.2		0	0	0	0.1
ENSG00000237664.1	LINC00316	0.06	0.2		0	0	0	0.1
ENSG00000241280.1	RP11-221J22.2	0.06	0.2		0.01	0.04	0.2	0.12
ENSG00000243485.3	RP11-34P13.3	0.06	0.2		0.02	0.06	0.3	0.13
ENSG00000247950.6	SEC24B-AS1	0.06	0.2		0.03	0.08	0.4	0.14
ENSG00000247982.6	LINC00926	0.06	0.2		0.02	0.06	0.3	0.13
ENSG00000248634.1	CTC-573M9.1	0.06	0.2		0	0	0	0.1
ENSG00000250286.1	RP11-94C24.8	0.06	0.2		0	0	0	0.1
ENSG00000255629.1	RP11-196H14.3	0.06	0.2		0	0	0	0.1
ENSG00000260633.1	RP11-375I20.6	0.06	0.2		0.14	0.43	2.15	0.315
ENSG00000261465.6	RP11-626G11.5	0.06	0.2		0	0	0	0.1
ENSG00000261519.3	RP11-403P17.4	0.07	0.2		0.02	0.05	0.25	0.125
ENSG00000262514.1	RP11-96D1.9	0.07	0.2		0.02	0.06	0.3	0.13
ENSG00000263718.2	RP11-285E9.6	0.07	0.2		0.13	0.4	2	0.3
ENSG00000264608.1	RP11-192H23.8	0.06	0.2		0.16	0.49	2.45	0.345
ENSG00000266368.1	RP11-1096G20.5	0.06	0.2		0	0	0	0.1
ENSG00000267092.2	CTB-25B13.9	0.06	0.2		0	0	0	0.1
ENSG00000267583.5	RP11-322E11.5	0.07	0.2		0	0	0	0.1
ENSG00000271401.1	RP11-171I2.3	0.06	0.2		0	0	0	0.1
ENSG00000271943.1	RP11-222K16.1	0.06	0.2		0.24	0.72	3.6	0.46
ENSG00000275549.1	C9orf173-AS1	0.06	0.2		0.03	0.1	0.5	0.15
ENSG00000278356.1	RP11-372B4.3	0.06	0.2		0.25	0.74	3.7	0.47
ENSG00000278601.1	RP11-348N5.9	0.06	0.2		0	0	0	0.1
ENSG00000225339.3	RP11-513I15.6	0.06	0.19		0.03	0.08	0.421053	0.135
ENSG00000225439.2	BOLA3-AS1	0.06	0.19		0.01	0.04	0.210526	0.115
ENSG00000230438.6	SERPINB9P1	0.06	0.19		0.27	0.8	4.21053	0.495
ENSG00000238164.6	RP3-395M20.8	0.06	0.19		0.16	0.47	2.47368	0.33
ENSG00000245904.3	RP11-796E2.4	0.06	0.19		0.02	0.06	0.315789	0.125
ENSG00000246640.1	RP11-1094H24.4	0.06	0.19		0.15	0.44	2.31579	0.315
ENSG00000249684.5	RP11-423H2.3	0.06	0.19		0.15	0.46	2.42105	0.325
ENSG00000258701.1	LINC00638	0.06	0.19		0.14	0.41	2.15789	0.3
ENSG00000260285.1	RP11-600F24.7	0.06	0.19		0.13	0.39	2.05263	0.29
ENSG00000260394.2	LA16c-313D11.9	0.06	0.19		0.03	0.09	0.473684	0.14
ENSG00000261096.1	RP11-690I21.2	0.06	0.19		0.03	0.08	0.421053	0.135
ENSG00000261654.1	RP11-96K19.4	0.06	0.19		0.02	0.05	0.263158	0.12
ENSG00000267274.1	CTD-2006C1.12	0.06	0.19		0.16	0.47	2.47368	0.33
ENSG00000269482.1	Z69720.2	0.06	0.19		0.31	0.93	4.89474	0.56
ENSG00000272604.1	RP11-251G23.5	0.06	0.19		0.02	0.07	0.368421	0.13
ENSG00000272620.1	AFAP1-AS1	0.06	0.19		0.02	0.07	0.368421	0.13
ENSG00000272638.1	GS1-114I9.1	0.06	0.19		0.17	0.52	2.73684	0.355
ENSG00000274363.1	RP11-104O19.4	0.06	0.19		0.02	0.06	0.315789	0.125
ENSG00000278950.1	RP11-67H24.3	0.06	0.19		0.03	0.09	0.473684	0.14
ENSG00000279845.1	RP11-6L6.4	0.06	0.19		0.16	0.47	2.47368	0.33
ENSG00000281796.1	EHMT1-IT1	0.06	0.19		0.01	0.04	0.210526	0.115
ENSG00000248994.1	RP11-259O2.1	0.06	0.18		0.14	0.42	2.33333	0.3
ENSG00000258057.5	BCDIN3D-AS1	0.06	0.18		0.17	0.52	2.88889	0.35
ENSG00000260837.1	RP11-434B12.1	0.06	0.18		0.01	0.02	0.111111	0.1
ENSG00000260941.1	LINC00622	0.06	0.18		0.03	0.09	0.5	0.135
ENSG00000267221.1	CTD-2132N18.2	0.06	0.18		0.13	0.39	2.16667	0.285
ENSG00000267263.1	RP11-75C10.7	0.06	0.18		0.02	0.06	0.333333	0.12
ENSG00000267334.1	CTD-2534I21.8	0.06	0.18		0.03	0.08	0.444444	0.13
ENSG00000272836.1	RP3-402G11.27	0.06	0.18		0.23	0.68	3.77778	0.43
ENSG00000278920.1	RP3-412A9.17	0.06	0.18		0.03	0.08	0.444444	0.13
ENSG00000279406.1	RP11-327E2.5	0.06	0.18		0.02	0.06	0.333333	0.12
ENSG00000280381.1	RP11-197N18.8	0.06	0.18		0.02	0.05	0.277778	0.115
ENSG00000172250.14	SERHL	0.06	0.17		0.01	0.04	0.235294	0.105
ENSG00000226965.1	AC003088.1	0.06	0.17		0.21	0.64	3.76471	0.405
ENSG00000242539.2	AC007620.3	0.05	0.17		0.19	0.56	3.29412	0.365
ENSG00000255176.1	AP002954.3	0.05	0.17		0.01	0.03	0.176471	0.1
ENSG00000267325.1	LINC01415	0.05	0.17		0.12	0.36	2.11765	0.265
ENSG00000268655.1	CTB-60B18.10	0.06	0.17		0.25	0.75	4.41176	0.46
ENSG00000270062.1	RP11-248J18.3	0.06	0.17		0.14	0.43	2.52941	0.3
ENSG00000271324.1	RP11-10C24.2	0.05	0.17		0.14	0.42	2.47059	0.295
ENSG00000272610.1	MAGI1-IT1	0.05	0.17		0.01	0.04	0.235294	0.105
ENSG00000280202.1	RP5-1180D12.1	0.05	0.17		0.03	0.08	0.470588	0.125
ENSG00000128254.12	C22orf24	0.05	0.16		0.03	0.08	0.5	0.12
ENSG00000223396.2	RP11-134G8.5	0.05	0.16		0.12	0.36	2.25	0.26
ENSG00000223714.1	RP5-1172N10.2	0.05	0.16		0.02	0.05	0.3125	0.105
ENSG00000228470.1	RP11-176D17.3	0.05	0.16		0.13	0.4	2.5	0.28
ENSG00000230533.1	RP11-95M15.1	0.05	0.16		0.16	0.49	3.0625	0.325
ENSG00000231473.2	LINC00441	0.05	0.16		0.02	0.07	0.4375	0.115
ENSG00000232006.8	AC005537.2	0.05	0.16		0.21	0.63	3.9375	0.395
ENSG00000232536.1	RP11-74C1.4	0.05	0.16		0.13	0.39	2.4375	0.275
ENSG00000233008.5	RP11-475O6.1	0.05	0.16		0.02	0.06	0.375	0.11
ENSG00000234832.1	RP3-322G13.7	0.05	0.16		0.02	0.05	0.3125	0.105
ENSG00000246523.7	RP11-736K20.6	0.05	0.16		0.23	0.68	4.25	0.42
ENSG00000253414.2	RP11-150O12.6	0.05	0.16		0.14	0.41	2.5625	0.285
ENSG00000261386.2	CTD-2012K14.6	0.05	0.16		0.21	0.62	3.875	0.39
ENSG00000272202.1	RP11-157F20.3	0.05	0.16		0.12	0.36	2.25	0.26
ENSG00000274737.1	RP5-1057I20.6	0.05	0.16		0.27	0.8	5	0.48
ENSG00000278390.4	RP11-74J13.8	0.05	0.16		0.22	0.66	4.125	0.41
ENSG00000278467.1	RP11-504P24.9	0.05	0.16		0.54	1.61	10.0625	0.885
ENSG00000279031.1	LA16c-360H6.1	0.05	0.16		0.13	0.39	2.4375	0.275
ENSG00000224358.1	RP11-466F5.8	0.05	0.15		0.13	0.4	2.66667	0.275
ENSG00000225187.1	AC073283.7	0.05	0.15		0.02	0.05	0.333333	0.1
ENSG00000225916.1	AC007879.4	0.05	0.15		0.42	1.25	8.33333	0.7
ENSG00000226562.3	CYP4F26P	0.05	0.15		0.11	0.32	2.13333	0.235
ENSG00000226644.5	RP11-128M1.1	0.05	0.15		0.12	0.37	2.46667	0.26
ENSG00000228022.5	HCG20	0.05	0.15		0.02	0.06	0.4	0.105
ENSG00000231226.1	TRIM31-AS1	0.05	0.15		0.39	1.17	7.8	0.66
ENSG00000232224.5	LINC00202-1	0.05	0.15		0.11	0.34	2.26667	0.245
ENSG00000246763.6	RGMB-AS1	0.05	0.15		0.15	0.45	3	0.3
ENSG00000246985.7	SOCS2-AS1	0.05	0.15		0.25	0.76	5.06667	0.455
ENSG00000248714.6	RP11-1079K10.3	0.05	0.15		0.1	0.31	2.06667	0.23
ENSG00000254632.1	RP11-21L23.4	0.05	0.15		0.19	0.56	3.73333	0.355
ENSG00000256742.1	RP13-941N14.1	0.05	0.15		0.15	0.46	3.06667	0.305
ENSG00000258526.5	RP11-111A21.1	0.05	0.15		0.12	0.37	2.46667	0.26
ENSG00000265728.1	RP11-883A18.3	0.05	0.15		1.16	3.48	23.2	1.815
ENSG00000266469.1	CTB-131K11.1	0.05	0.15		0.11	0.33	2.2	0.24
ENSG00000273226.1	RP11-513M16.8	0.05	0.15		0.12	0.36	2.4	0.255
ENSG00000273920.1	RP11-761I4.5	0.05	0.15		0.12	0.37	2.46667	0.26
ENSG00000279198.1	CTD-2231E14.2	0.05	0.15		0.02	0.06	0.4	0.105
ENSG00000182873.5	RP11-181G12.2	0.05	0.14		0.02	0.06	0.428571	0.1
ENSG00000223734.2	RP11-644K8.1	0.04	0.14		0.23	0.67	4.78571	0.405
ENSG00000234264.1	DEPDC1-AS1	0.05	0.14		0.1	0.3	2.14286	0.22
ENSG00000235100.3	RP11-80H5.9	0.04	0.14		0.02	0.06	0.428571	0.1
ENSG00000235899.1	LINC01564	0.04	0.14		0.14	0.43	3.07143	0.285
ENSG00000235927.4	NEXN-AS1	0.05	0.14		0.02	0.07	0.5	0.105
ENSG00000240990.9	HOXA11-AS	0.04	0.14		0.11	0.34	2.42857	0.24
ENSG00000242396.1	RP11-67L3.5	0.04	0.14		0.48	1.42	10.1429	0.78
ENSG00000245526.8	LINC00461	0.05	0.14		0.1	0.3	2.14286	0.22
ENSG00000248846.2	CTD-2016O11.1	0.05	0.14		0.12	0.35	2.5	0.245
ENSG00000249695.6	RP11-598F7.4	0.05	0.14		0.43	1.28	9.14286	0.71
ENSG00000249916.1	CTD-2280E9.1	0.05	0.14		0.12	0.35	2.5	0.245
ENSG00000250041.2	CTD-2003C8.2	0.05	0.14		0.13	0.4	2.85714	0.27
ENSG00000255080.1	RP11-1082L8.3	0.05	0.14		0.24	0.71	5.07143	0.425
ENSG00000259240.1	RP11-108K3.1	0.05	0.14		0.32	0.96	6.85714	0.55
ENSG00000261366.1	MANEA-AS1	0.05	0.14		0.13	0.39	2.78571	0.265
ENSG00000265222.1	RP11-466A19.8	0.04	0.14		0.19	0.56	4	0.35
ENSG00000267546.2	RP11-666A8.8	0.04	0.14		0.35	1.06	7.57143	0.6
ENSG00000271427.1	RP11-188D8.1	0.04	0.14		0.22	0.67	4.78571	0.405
ENSG00000273192.1	CITF22-1A6.3	0.04	0.14		0.02	0.06	0.428571	0.1
ENSG00000276075.1	CTD-2012K14.8	0.05	0.14		0.12	0.35	2.5	0.245
ENSG00000279145.1	RP11-547D13.1	0.05	0.14		0.02	0.07	0.5	0.105
ENSG00000279148.1	RP11-135F9.4	0.04	0.14		0.02	0.06	0.428571	0.1
ENSG00000178977.3	LINC00324	0.04	0.13		0.11	0.33	2.53846	0.23
ENSG00000224984.1	RP11-524H19.2	0.04	0.13		0.19	0.57	4.38462	0.35
ENSG00000248727.5	CTC-236F12.4	0.04	0.13		0.1	0.3	2.30769	0.215
ENSG00000250421.5	RP11-83M16.6	0.04	0.13		0.16	0.49	3.76923	0.31
ENSG00000253746.1	RP11-527N22.2	0.04	0.13		0.67	1.99	15.3077	1.06
ENSG00000257515.1	RP11-498M15.1	0.04	0.13		0.11	0.33	2.53846	0.23
ENSG00000262580.5	RP11-334C17.5	0.04	0.13		0.11	0.34	2.61538	0.235
ENSG00000272361.2	GS1-166A23.2	0.04	0.13		0.13	0.39	3	0.26
ENSG00000280028.1	RP11-118E18.1	0.04	0.13		0.11	0.32	2.46154	0.225
ENSG00000280214.1	CTD-2012K14.5	0.04	0.13		0.09	0.26	2	0.195
ENSG00000227517.6	LINC01483	0.04	0.12		0.08	0.25	2.08333	0.185
ENSG00000228701.1	TNKS2-AS1	0.04	0.12		0.29	0.87	7.25	0.495
ENSG00000230461.8	PROX1-AS1	0.04	0.12		0.09	0.26	2.16667	0.19
ENSG00000235609.7	AF127936.9	0.04	0.12		0.17	0.5	4.16667	0.31
ENSG00000245750.7	DRAIC	0.04	0.12		0.22	0.67	5.58333	0.395
ENSG00000257500.1	RP11-1020M18.10	0.04	0.12		0.1	0.29	2.41667	0.205
ENSG00000273367.1	RP5-827C21.6	0.04	0.12		0.15	0.44	3.66667	0.28
ENSG00000274460.1	CTD-2649C14.2	0.04	0.12		0.16	0.48	4	0.3
ENSG00000276317.1	RP11-93B14.10	0.04	0.12		0.15	0.45	3.75	0.285
ENSG00000277449.1	CEBPB-AS1	0.04	0.12		0.1	0.29	2.41667	0.205
ENSG00000187013.4	C17orf82	0.04	0.11		0.12	0.35	3.18182	0.23
ENSG00000228951.1	RP11-336A10.4	0.04	0.11		0.32	0.96	8.72727	0.535
ENSG00000231028.8	LINC00271	0.04	0.11		0.13	0.4	3.63636	0.255
ENSG00000236432.7	AC097662.2	0.03	0.11		0.09	0.28	2.54545	0.195
ENSG00000255326.1	CTD-2530H12.4	0.04	0.11		0.14	0.42	3.81818	0.265
ENSG00000256694.1	RP11-598F7.5	0.04	0.11		0.46	1.38	12.5455	0.745
ENSG00000273456.1	RP11-686O6.2	0.03	0.11		0.13	0.4	3.63636	0.255
ENSG00000273680.1	RP11-996F15.6	0.04	0.11		0.12	0.35	3.18182	0.23
ENSG00000276952.1	RP5-965G21.6	0.03	0.11		0.11	0.33	3	0.22
ENSG00000234956.5	RP11-356I2.1	0.03	0.1		0.08	0.23	2.3	0.165
ENSG00000253477.5	RP11-1C8.4	0.03	0.1		0.1	0.3	3	0.2
ENSG00000258077.2	RP11-114H23.1	0.03	0.1		0.12	0.36	3.6	0.23
ENSG00000259354.5	RP11-519G16.3	0.03	0.1		0.19	0.58	5.8	0.34
ENSG00000272368.2	RP4-605O3.4	0.03	0.1		0.2	0.61	6.1	0.355
ENSG00000276727.1	RP11-123K3.9	0.03	0.1		0.17	0.5	5	0.3
ENSG00000230091.6	TMEM254-AS1	0.03	0.09		0.06	0.18	2	0.135
ENSG00000234899.9	SOX9-AS1	0.03	0.09		0.06	0.19	2.11111	0.14
ENSG00000235897.1	TM4SF19-AS1	0.03	0.09		0.08	0.24	2.66667	0.165
ENSG00000236107.7	AC010127.3	0.03	0.09		0.06	0.19	2.11111	0.14
ENSG00000242242.5	PVRL3-AS1	0.03	0.09		0.07	0.2	2.22222	0.145
ENSG00000245017.2	RP11-181C3.1	0.03	0.09		0.2	0.6	6.66667	0.345
ENSG00000253500.5	AF121898.3	0.03	0.09		0.85	2.55	28.3333	1.32
ENSG00000259439.2	RP11-89K21.1	0.03	0.09		0.17	0.51	5.66667	0.3
ENSG00000260647.1	RP1-178F10.1	0.03	0.09		0.11	0.34	3.77778	0.215
ENSG00000261662.1	RP5-1042I8.7	0.03	0.09		0.06	0.19	2.11111	0.14
ENSG00000261771.5	DYX1C1-CCPG1	0.03	0.09		0.1	0.28	3.11111	0.185
ENSG00000262880.1	RP11-104H15.7	0.03	0.09		0.07	0.22	2.44444	0.155
ENSG00000266904.5	CTC-559E9.1	0.03	0.09		0.08	0.23	2.55556	0.16
ENSG00000270210.1	RP11-373D23.3	0.03	0.09		0.18	0.54	6	0.315
ENSG00000183674.11	LINC00518	0.03	0.08		0.06	0.18	2.25	0.13
ENSG00000235781.1	XXbac-BPG249D20.9	0.02	0.08		0.11	0.34	4.25	0.21
ENSG00000251279.1	CTC-436P18.1	0.03	0.08		0.07	0.21	2.625	0.145
ENSG00000260430.1	RP11-626G11.4	0.03	0.08		0.07	0.19	2.375	0.135
ENSG00000261159.1	RP11-723O4.9	0.03	0.08		0.07	0.2	2.5	0.14
ENSG00000263345.1	RP1-59D14.5	0.03	0.08		0.08	0.23	2.875	0.155
ENSG00000267034.1	RP11-384O8.1	0.03	0.08		0.12	0.36	4.5	0.22
ENSG00000269889.1	RP11-816J6.3	0.03	0.08		0.08	0.24	3	0.16
ENSG00000271789.1	RP5-1112D6.7	0.03	0.08		0.13	0.39	4.875	0.235
ENSG00000203441.2	LINC00449	0.02	0.07		0.14	0.42	6	0.245
ENSG00000230368.2	FAM41C	0.02	0.07		0.06	0.19	2.71429	0.13
ENSG00000233251.7	AC007743.1	0.02	0.07		0.07	0.22	3.14286	0.145
ENSG00000241316.6	SUCLG2-AS1	0.02	0.07		0.06	0.18	2.57143	0.125
ENSG00000242082.1	RP1-90G24.10	0.02	0.07		0.05	0.14	2	0.105
ENSG00000246339.5	EXTL3-AS1	0.02	0.07		0.09	0.28	4	0.175
ENSG00000246560.2	RP11-10L12.4	0.02	0.07		0.06	0.18	2.57143	0.125
ENSG00000255559.1	ZNF252P-AS1	0.02	0.07		0.05	0.15	2.14286	0.11
ENSG00000259868.2	RP11-1012E15.2	0.02	0.07		0.07	0.22	3.14286	0.145
ENSG00000260273.1	RP11-425D10.10	0.02	0.07		0.11	0.33	4.71429	0.2
ENSG00000260572.1	RP11-16N11.2	0.02	0.07		0.08	0.25	3.57143	0.16
ENSG00000272630.1	RP11-344N10.5	0.02	0.07		0.05	0.14	2	0.105
ENSG00000279086.1	RP11-667F14.1	0.02	0.07		0.05	0.15	2.14286	0.11
ENSG00000279246.1	RP11-286N22.14	0.02	0.07		0.06	0.18	2.57143	0.125
ENSG00000279591.1	AC002044.1	0.02	0.07		0.05	0.16	2.28571	0.115
ENSG00000280426.1	RP11-837J7.3	0.02	0.07		0.06	0.19	2.71429	0.13
ENSG00000281005.1	LINC00921	0.02	0.07		0.07	0.21	3	0.14
ENSG00000167912.5	RP11-25K19.1	0.02	0.06		0.05	0.14	2.33333	0.1
ENSG00000222017.1	AC011997.1	0.02	0.06		0.14	0.41	6.83333	0.235
ENSG00000223653.5	RP11-131L23.1	0.02	0.06		0.05	0.14	2.33333	0.1
ENSG00000226125.1	AC098823.3	0.02	0.06		0.24	0.71	11.8333	0.385
ENSG00000237877.6	LINC01473	0.02	0.06		0.1	0.3	5	0.18
ENSG00000244733.5	RP11-506M13.3	0.02	0.06		0.1	0.29	4.83333	0.175
ENSG00000245275.7	SAP30L-AS1	0.02	0.06		0.11	0.34	5.66667	0.2
ENSG00000245468.3	RP11-367J11.3	0.02	0.06		0.13	0.38	6.33333	0.22
ENSG00000246876.6	RP11-519M16.1	0.02	0.06		0.11	0.32	5.33333	0.19
ENSG00000258592.1	RP11-108M12.3	0.02	0.06		0.12	0.36	6	0.21
ENSG00000262772.1	RP11-353N14.2	0.02	0.06		0.05	0.14	2.33333	0.1
ENSG00000267172.1	RP11-397A16.3	0.02	0.06		0.06	0.18	3	0.12
ENSG00000267774.2	RP11-2N1.2	0.02	0.06		0.08	0.25	4.16667	0.155
ENSG00000278376.1	RP11-158I9.8	0.02	0.06		0.06	0.17	2.83333	0.115
ENSG00000280136.2	RP11-1228E12.2	0.02	0.06		0.12	0.37	6.16667	0.215
ENSG00000281100.1	RP11-640L9.2	0.02	0.06		0.09	0.27	4.5	0.165
ENSG00000222033.1	LINC01124	0.02	0.05		0.09	0.28	5.6	0.165
ENSG00000224750.6	RP11-94M14.2	0.01	0.05		0.05	0.16	3.2	0.105
ENSG00000226711.6	FAM66C	0.02	0.05		0.06	0.18	3.6	0.115
ENSG00000227398.3	KIF9-AS1	0.02	0.05		0.05	0.16	3.2	0.105
ENSG00000233766.7	AC098617.1	0.02	0.05		0.07	0.21	4.2	0.13
ENSG00000261438.1	RP11-399O19.9	0.02	0.05		0.17	0.52	10.4	0.285
ENSG00000261798.1	RP1-118J21.25	0.02	0.05		0.11	0.34	6.8	0.195
ENSG00000267272.5	LINC01140	0.02	0.05		0.12	0.37	7.4	0.21
ENSG00000280106.1	CTC-523E23.3	0.02	0.05		0.07	0.22	4.4	0.135
ENSG00000180769.8	WDFY3-AS2	0.01	0.04		0.07	0.2	5	0.12
ENSG00000228630.5	HOTAIR	0.01	0.04		0.12	0.37	9.25	0.205
ENSG00000233220.3	LINC00167	0.01	0.04		0.09	0.26	6.5	0.15
ENSG00000245888.6	FLJ21408	0.01	0.04		0.12	0.35	8.75	0.195
ENSG00000254951.7	RP11-494M8.4	0.01	0.04		0.05	0.16	4	0.1
ENSG00000261251.1	RP3-388M5.9	0.01	0.04		0.09	0.27	6.75	0.155
ENSG00000272489.1	RP11-182L21.5	0.01	0.04		0.05	0.16	4	0.1
ENSG00000227258.5	SMIM2-AS1	0.01	0.03		0.33	0.98	32.6667	0.505
ENSG00000250616.2	RP11-455F5.3	0.01	0.03		0.06	0.19	6.33333	0.11
ENSG00000256124.5	LINC01152	0.01	0.03		0.06	0.17	5.66667	0.1
ENSG00000281162.2	LINC01127	0.01	0.03		0.11	0.33	11	0.18
ENSG00000248677.1	CTD-2044J15.1	0.01	0.02		0.06	0.18	9	0.1
ENSG00000254602.1	AP000662.4	0.01	0.02		0.1	0.31	15.5	0.165
ENSG00000263412.1	RP5-890E16.2	0.01	0.02		0.06	0.18	9	0.1
ENSG00000249816.6	LINC00964	0	0.01		0.09	0.26	26	0.135
ENSG00000251364.6	CTD-2516F10.2	0	0.01		0.08	0.23	23	0.12
ENSG00000274628.4	FAM95B1	0	0.01		0.11	0.33	33	0.17
